# Supplementary material for: Identification and profiling of growth-related microRNAs in Chinese perch (Siniperca chuatsi)
Source: BMC Genomics. 2017 Jun 28;18:489. doi: 10.1186/s12864-017-3851-y (PMC5490230; doi:10.1186/s12864-017-3851-y)
Supplement: Additional file 1: — Target gene prediction and analysis of miRNAs. (XLS 1498 kb) [file 12864_2017_3851_MOESM1_ESM.xls]

#miRNA_ID	Target_gene	miRNA_Seq	miRNA_Length	small-size group_TPM	big-size froup_TPM	small_vs_big_FDR	small_vs_big_log2FC	small_vs_big_regulated	COG_class	COG_class_annotation	GO_annotation	KEGG_annotation	KOG_class	KOG_class_annotation	Pfam_annotation	Swissprot_annotation	nr_annotation
dre-let-7a	ENSDARG00000019117	UGAGGUAGUAGGUUGUAUAGUU	22	17099.2031	20416.67546	--	--	--	--	--	Biological Process: cell-matrix adhesion (GO:0007160);; Biological Process: regulation of heart contraction (GO:0008016);; Cellular Component: Z disc (GO:0030018);; 	"K06275|0.0|dre:325686|parvb, fd02e01, wu:fd02e01, zgc:73117"	[Z]	Cytoskeleton 	Calponin homology (CH) domain	--	beta-parvin [Danio rerio] 
dre-let-7a	ENSDARG00000070713	UGAGGUAGUAGGUUGUAUAGUU	22	17099.2031	20416.67546	--	--	--	--	--	Molecular Function: serine-type endopeptidase activity (GO:0004252);; Molecular Function: scavenger receptor activity (GO:0005044);; Biological Process: proteolysis (GO:0006508);; Biological Process: receptor-mediated endocytosis (GO:0006898);; Biological Process: immune response (GO:0006955);; Molecular Function: polysaccharide binding (GO:0030247);; 	--	[E]	Amino acid transport and metabolism 	Trypsin;; Domain of unknown function (DUF1986);; Somatomedin B domain	Trypsin II-P29 (Precursor) OS=Gallus gallus (Chicken) PE=2 SV=1	uncharacterized protein LOC799770 precursor [Danio rerio] 
dre-let-7b	ENSDARG00000006257	UGAGGUAGUAGGUUGUGUGGUU	22	2381.43897	2638.216583	--	--	--	--	--	Molecular Function: calcium ion binding (GO:0005509);; Cellular Component: integral component of membrane (GO:0016021);; 	--	[T]	Signal transduction mechanisms 	Low-density lipoprotein receptor domain class A;; Low-density lipoprotein receptor repeat class B;; Coagulation Factor Xa inhibitory site;; Calcium-binding EGF domain	Very low-density lipoprotein receptor (Precursor) GN=VLDLR OS=Gallus gallus (Chicken) PE=1 SV=1	very low-density lipoprotein receptor precursor [Danio rerio]
dre-let-7b	ENSDARG00000012816	UGAGGUAGUAGGUUGUGUGGUU	22	2381.43897	2638.216583	--	--	--	--	--	Cellular Component: extracellular region (GO:0005576);; Cellular Component: COPI vesicle coat (GO:0030126);; 	--	--	--	Protein-kinase domain of FAM69	Deleted in autism protein 1 homolog (Precursor) OS=Xenopus tropicalis (Western clawed frog) PE=2 SV=1	uncharacterized protein LOC492795 [Danio rerio] 
dre-let-7b	ENSDARG00000016579	UGAGGUAGUAGGUUGUGUGGUU	22	2381.43897	2638.216583	--	--	--	--	--	--	--	[T]	Signal transduction mechanisms 	Fibronectin type III domain;; Ricin-type beta-trefoil lectin domain	Collagen alpha-1(XII) chain (Precursor) GN=COL12A1 OS=Gallus gallus (Chicken) PE=1 SV=3	"PREDICTED: receptor-type tyrosine-protein phosphatase beta-like, partial [Danio rerio]"
dre-let-7b	ENSDARG00000018814	UGAGGUAGUAGGUUGUGUGGUU	22	2381.43897	2638.216583	--	--	--	--	--	Molecular Function: nucleotide binding (GO:0000166);; Molecular Function: mRNA binding (GO:0003729);; Cellular Component: nucleus (GO:0005634);; Biological Process: mRNA processing (GO:0006397);; Biological Process: regulation of RNA splicing (GO:0043484);; 	--	[AR]	--	"RNA recognition motif (a.k.a. RRM, RBD, or RNP domain);; RNA recognition motif. (a.k.a. RRM, RBD, or RNP domain);; RNA recognition motif. (a.k.a. RRM, RBD, or RNP domain)"	Epithelial splicing regulatory protein 2 GN=esrp2 OS=Danio rerio (Zebrafish) PE=2 SV=2	PREDICTED: epithelial splicing regulatory protein 2 isoform X1 [Danio rerio]
dre-let-7b	ENSDARG00000022297	UGAGGUAGUAGGUUGUGUGGUU	22	2381.43897	2638.216583	--	--	--	[T]	Signal transduction mechanisms 	Molecular Function: protein tyrosine phosphatase activity (GO:0004725);; Biological Process: peptidyl-tyrosine dephosphorylation (GO:0035335);; 	"K01104|0.0|dre:407676|ptpro, zgc:158179"	[T]	Signal transduction mechanisms 	"Protein-tyrosine phosphatase;; Fibronectin type III domain;; Dual specificity phosphatase, catalytic domain"	Receptor-type tyrosine-protein phosphatase eta (Precursor) GN=PTPRJ OS=Gallus gallus (Chicken) PE=2 SV=2	receptor-type tyrosine-protein phosphatase O precursor [Danio rerio] 
dre-let-7b	ENSDARG00000025904	UGAGGUAGUAGGUUGUGUGGUU	22	2381.43897	2638.216583	--	--	--	--	--	"Cellular Component: cytoplasm (GO:0005737);; Biological Process: lipid metabolic process (GO:0006629);; Cellular Component: integral component of membrane (GO:0016021);; Molecular Function: oxidoreductase activity, acting on the CH-CH group of donors (GO:0016627);; Biological Process: oxidation-reduction process (GO:0055114);; "	"K10258|0.0|dre:326954|tecrb, cb250, gpsn2, mg:db03b10, sb:cb250, wu:fj63b12"	[I]	Lipid transport and metabolism 	3-oxo-5-alpha-steroid 4-dehydrogenase	--	very-long-chain enoyl-CoA reductase [Danio rerio] 
dre-let-7b	ENSDARG00000030058	UGAGGUAGUAGGUUGUGUGGUU	22	2381.43897	2638.216583	--	--	--	--	--	"Molecular Function: DNA binding (GO:0003677);; Molecular Function: sequence-specific DNA binding transcription factor activity (GO:0003700);; Cellular Component: nucleus (GO:0005634);; Biological Process: regulation of transcription, DNA-templated (GO:0006355);; "	"K10178|0.0|dre:30070|tbx4, zTbx4, zf-tbx4"	[K]	Transcription 	T-box	T-box transcription factor TBX5 GN=TBX5 OS=Gallus gallus (Chicken) PE=1 SV=1	T-box transcription factor TBX4 [Danio rerio] 
dre-let-7b	ENSDARG00000040098	UGAGGUAGUAGGUUGUGUGGUU	22	2381.43897	2638.216583	--	--	--	--	--	Molecular Function: core promoter sequence-specific DNA binding (GO:0001046);; Molecular Function: RNA polymerase II core promoter proximal region sequence-specific DNA binding transcription factor activity involved in positive regulation of transcription (GO:0001077);; Cellular Component: nucleus (GO:0005634);; Biological Process: epidermis development (GO:0008544);; Biological Process: cell differentiation (GO:0030154);; Biological Process: positive regulation of transcription from RNA polymerase II promoter (GO:0045944);; Molecular Function: metal ion binding (GO:0046872);; 	--	--	--	Zinc-finger	Zinc finger protein 750 GN=znf750 OS=Danio rerio (Zebrafish) PE=2 SV=2	PREDICTED: zinc finger protein 750 isoform X1 [Danio rerio] 
dre-let-7b	ENSDARG00000053165	UGAGGUAGUAGGUUGUGUGGUU	22	2381.43897	2638.216583	--	--	--	[R]	General function prediction only 	--	K09228|0.0|cfa:484247|ZNF208	[R]	General function prediction only 	"Zinc-finger double domain;; Zinc finger, C2H2 type;; C2H2-type zinc finger;; C2H2-type zinc finger;; Zinc-finger double-stranded RNA-binding;; Zinc ribbon domain;; Phorbol esters/diacylglycerol binding domain (C1 domain)"	Zinc finger protein Xfin OS=Xenopus laevis (African clawed frog) PE=1 SV=1	"PREDICTED: zinc finger protein 721-like, partial [Danio rerio]"
dre-let-7b	ENSDARG00000059043	UGAGGUAGUAGGUUGUGUGGUU	22	2381.43897	2638.216583	--	--	--	--	--	Molecular Function: neurotrophin receptor binding (GO:0005165);; Biological Process: peripheral nervous system development (GO:0007422);; Molecular Function: growth factor activity (GO:0008083);; Biological Process: negative regulation of programmed cell death (GO:0043069);; 	"K04356|0.0|dre:386825|ntf3, NT-3, ntf3-pen, wu:fl98d04"	--	--	Nerve growth factor family	Neurotrophin-3 (Precursor) GN=NTF3 OS=Gallus gallus (Chicken) PE=2 SV=2	PREDICTED: neurotrophin-3 isoform X2 [Danio rerio]
dre-let-7b	ENSDARG00000059409	UGAGGUAGUAGGUUGUGUGGUU	22	2381.43897	2638.216583	--	--	--	--	--	"Molecular Function: ATP binding (GO:0005524);; Biological Process: ATP catabolic process (GO:0006200);; Cellular Component: integral component of membrane (GO:0016021);; Molecular Function: ATPase activity, coupled to transmembrane movement of substances (GO:0042626);; Biological Process: transmembrane transport (GO:0055085);; "	K05676|0.0|mcc:697556|ABCD2	[I]	Lipid transport and metabolism 	ABC transporter transmembrane region 2	--	PREDICTED: ATP-binding cassette sub-family D member 2 [Danio rerio]
dre-let-7b	ENSDARG00000059843	UGAGGUAGUAGGUUGUGUGGUU	22	2381.43897	2638.216583	--	--	--	--	--	--	--	[S]	Function unknown 	Putative serine esterase (DUF676);; Protein of unknown function (DUF3657);; PGAP1-like protein	Protein FAM135B GN=fam135b OS=Xenopus laevis (African clawed frog) PE=2 SV=1	protein FAM135A [Danio rerio] 
dre-let-7b	ENSDARG00000060584	UGAGGUAGUAGGUUGUGUGGUU	22	2381.43897	2638.216583	--	--	--	[R]	General function prediction only 	Molecular Function: oxidoreductase activity (GO:0016491);; Biological Process: oxidation-reduction process (GO:0055114);; 	--	[R]	General function prediction only 	Ankyrin repeats (3 copies);; Ankyrin repeats (many copies);; Ankyrin repeat;; KN motif;; Ankyrin repeats (many copies);; Ankyrin repeat	Ankyrin repeat domain-containing protein 29 GN=ankrd29 OS=Danio rerio (Zebrafish) PE=2 SV=1	KN motif and ankyrin repeat domain-containing protein 1 [Danio rerio] 
dre-let-7b	ENSDARG00000062241	UGAGGUAGUAGGUUGUGUGGUU	22	2381.43897	2638.216583	--	--	--	[T]	Signal transduction mechanisms 	Molecular Function: protein serine/threonine phosphatase activity (GO:0004722);; Biological Process: protein dephosphorylation (GO:0006470);; Molecular Function: metal ion binding (GO:0046872);; 	--	[T]	Signal transduction mechanisms 	Protein phosphatase 2C	Protein phosphatase 1H GN=ppm1h OS=Xenopus tropicalis (Western clawed frog) PE=2 SV=1	uncharacterized protein LOC562650 [Danio rerio] 
dre-let-7b	ENSDARG00000062494	UGAGGUAGUAGGUUGUGUGGUU	22	2381.43897	2638.216583	--	--	--	--	--	--	--	[W]	Extracellular structures 	Olfactomedin-like domain	Olfactomedin-like protein 3 (Precursor) GN=OLFML3 OS=Gallus gallus (Chicken) PE=2 SV=1	PREDICTED: olfactomedin-like protein 1 [Danio rerio]
dre-let-7b	ENSDARG00000062765	UGAGGUAGUAGGUUGUGUGGUU	22	2381.43897	2638.216583	--	--	--	[R]	General function prediction only 	Cellular Component: nucleus (GO:0005634);; Molecular Function: zinc ion binding (GO:0008270);; Biological Process: peptidyl-lysine methylation (GO:0018022);; Molecular Function: histone-lysine N-methyltransferase activity (GO:0018024);; Biological Process: histone lysine methylation (GO:0034968);; 	K11425|0.0|dre:100006350|whsc1l1	[K]	Transcription 	PWWP domain;; SET domain;; PHD-finger	Histone-lysine N-methyltransferase SUV39H2 GN=suv39h2 OS=Xenopus tropicalis (Western clawed frog) PE=2 SV=2	PREDICTED: histone-lysine N-methyltransferase NSD3 isoform X2 [Danio rerio]
dre-let-7b	ENSDARG00000062983	UGAGGUAGUAGGUUGUGUGGUU	22	2381.43897	2638.216583	--	--	--	[L]	"Replication, recombination and repair "	Molecular Function: DNA binding (GO:0003677);; Molecular Function: ATP-dependent DNA helicase activity (GO:0004003);; Molecular Function: ATP binding (GO:0005524);; Biological Process: ATP catabolic process (GO:0006200);; Biological Process: DNA duplex unwinding (GO:0032508);; 	K10300|0.0|dre:567995|si:dkey-22l11.2 (EC:3.6.4.12)	[L]	"Replication, recombination and repair "	F-box-like;; UvrD/REP helicase N-terminal domain;; UvrD-like helicase C-terminal domain;; UvrD-like helicase C-terminal domain;; F-box domain;; Viral (Superfamily 1) RNA helicase;; PhoH-like protein	--	PREDICTED: F-box only protein 18 isoform X1 [Danio rerio]
dre-let-7b	ENSDARG00000069095	UGAGGUAGUAGGUUGUGUGGUU	22	2381.43897	2638.216583	--	--	--	[E]	Amino acid transport and metabolism 	Molecular Function: glutaminase activity (GO:0004359);; Biological Process: glutamine metabolic process (GO:0006541);; 	--	[E]	Amino acid transport and metabolism 	Glutaminase;; Ankyrin repeats (3 copies);; Ankyrin repeats (many copies);; Ankyrin repeats (many copies);; Ankyrin repeat;; Ankyrin repeat	--	"PREDICTED: glutaminase liver isoform, mitochondrial isoform X2 [Danio rerio]"
dre-let-7b	ENSDARG00000074040	UGAGGUAGUAGGUUGUGUGGUU	22	2381.43897	2638.216583	--	--	--	[KL]	--	--	K11320|0.0|dre:562355|si:ch211-227i14.2	[R]	General function prediction only 	SNF2 family N-terminal domain;; HSA	Chromodomain-helicase-DNA-binding protein 1 GN=CHD1 OS=Gallus gallus (Chicken) PE=1 SV=1	PREDICTED: E1A-binding protein p400 isoform X9 [Danio rerio]
dre-let-7b	ENSDARG00000078090	UGAGGUAGUAGGUUGUGUGGUU	22	2381.43897	2638.216583	--	--	--	[T]	Signal transduction mechanisms 	Biological Process: somite specification (GO:0001757);; Molecular Function: transmembrane receptor protein tyrosine phosphatase activity (GO:0005001);; Cellular Component: plasma membrane (GO:0005886);; Biological Process: cell adhesion (GO:0007155);; Biological Process: transmembrane receptor protein tyrosine phosphatase signaling pathway (GO:0007185);; Cellular Component: integral component of membrane (GO:0016021);; Cellular Component: cell junction (GO:0030054);; Biological Process: cell differentiation (GO:0030154);; Biological Process: peptidyl-tyrosine dephosphorylation (GO:0035335);; 	"K01104|0.0|dre:335096|ptprub, RPTP-psi, fj42a04, fk66g06, ptpru, wu:fj42a04, wu:fk66g06"	[T]	Signal transduction mechanisms 	"Protein-tyrosine phosphatase;; Fibronectin type III domain;; Dual specificity phosphatase, catalytic domain"	Receptor-type tyrosine-protein phosphatase U (Precursor) GN=ptpru OS=Danio rerio (Zebrafish) PE=2 SV=1	PREDICTED: receptor-type tyrosine-protein phosphatase U isoform X5 [Danio rerio]
dre-let-7b	ENSDARG00000088261	UGAGGUAGUAGGUUGUGUGGUU	22	2381.43897	2638.216583	--	--	--	--	--	--	--	[S]	Function unknown 	Ataxin-1 and HBP1 module (AXH)	--	PREDICTED: uncharacterized protein LOC571706 [Danio rerio] 
dre-let-7b	ENSDARG00000089515	UGAGGUAGUAGGUUGUGUGGUU	22	2381.43897	2638.216583	--	--	--	--	--	Molecular Function: carbohydrate binding (GO:0030246);; 	--	[R]	General function prediction only 	Galactose binding lectin domain	L-rhamnose-binding lectin CSL3 {ECO:0000303|Ref.1} OS=Oncorhynchus keta (Chum salmon) PE=1 SV=1	Unknown (protein for IMAGE:7923801) [Danio rerio]
dre-let-7b	ENSDARG00000091620	UGAGGUAGUAGGUUGUGUGGUU	22	2381.43897	2638.216583	--	--	--	--	--	--	--	--	--	Fish-specific NACHT associated domain;; NACHT domain;; SPRY-associated domain;; Leucine Rich repeat;; Leucine Rich Repeat	Protein NLRC5 GN=nlrc5 OS=Ictalurus punctatus (Channel catfish) PE=2 SV=1	uncharacterized protein LOC100136867 [Danio rerio] 
dre-let-7b	ENSDARG00000092566	UGAGGUAGUAGGUUGUGUGGUU	22	2381.43897	2638.216583	--	--	--	--	--	Molecular Function: carbohydrate binding (GO:0030246);; 	--	[R]	General function prediction only 	Galactose binding lectin domain	L-rhamnose-binding lectin CSL3 {ECO:0000303|Ref.1} OS=Oncorhynchus keta (Chum salmon) PE=1 SV=1	PREDICTED: L-rhamnose-binding lectin CSL3 [Danio rerio]
dre-let-7b	ENSDARG00000092809	UGAGGUAGUAGGUUGUGUGGUU	22	2381.43897	2638.216583	--	--	--	--	--	"Molecular Function: sequence-specific DNA binding transcription factor activity (GO:0003700);; Cellular Component: nucleus (GO:0005634);; Biological Process: regulation of transcription, DNA-templated (GO:0006355);; Molecular Function: sequence-specific DNA binding (GO:0043565);; Biological Process: negative regulation of vasculogenesis (GO:2001213);; "	"K09294|0.0|dre:58043|hoxc9a, BZ-39, bz39, hoxc9, zgc:109844"	[K]	Transcription 	Hox9 activation region;; Homeobox domain	Homeobox protein Hox-C9a GN=hoxc9a OS=Danio rerio (Zebrafish) PE=2 SV=2	homeobox protein Hox-C9a [Danio rerio] 
dre-let-7b	ENSDARG00000092887	UGAGGUAGUAGGUUGUGUGGUU	22	2381.43897	2638.216583	--	--	--	--	--	Molecular Function: carbohydrate binding (GO:0030246);; 	--	[R]	General function prediction only 	Galactose binding lectin domain	Rhamnose-binding lectin (Precursor) OS=Silurus asotus (Amur catfish) PE=1 SV=1	PREDICTED: L-rhamnose-binding lectin CSL3 [Danio rerio]
dre-let-7b	ENSDARG00000093704	UGAGGUAGUAGGUUGUGUGGUU	22	2381.43897	2638.216583	--	--	--	--	--	Molecular Function: carbohydrate binding (GO:0030246);; 	--	[R]	General function prediction only 	Galactose binding lectin domain	Rhamnose-binding lectin (Precursor) OS=Silurus asotus (Amur catfish) PE=1 SV=1	PREDICTED: L-rhamnose-binding lectin CSL3 [Danio rerio]
dre-let-7c-3p	ENSDARG00000017354	CUGUACAACCUUCUAGCUUUCC	22	16.95023398	20.55426318	--	--	--	[RTKL]	--	Molecular Function: ephrin receptor activity (GO:0005003);; Molecular Function: ATP binding (GO:0005524);; Cellular Component: integral component of plasma membrane (GO:0005887);; Biological Process: protein phosphorylation (GO:0006468);; Biological Process: ephrin receptor signaling pathway (GO:0048013);; 	"K05103|0.0|dre:30689|epha2, id:ibd5152, rtk6"	[T]	Signal transduction mechanisms 	Protein tyrosine kinase;; Ephrin receptor ligand binding domain;; Protein kinase domain;; Fibronectin type III domain;; SAM domain (Sterile alpha motif);; Ephrin type-A receptor 2 transmembrane domain;; SAM domain (Sterile alpha motif)	Ephrin type-A receptor 7 (Precursor) GN=EPHA7 OS=Gallus gallus (Chicken) PE=2 SV=1	ephrin type-A receptor 2 precursor [Danio rerio] 
dre-let-7c-3p	ENSDARG00000062144	CUGUACAACCUUCUAGCUUUCC	22	16.95023398	20.55426318	--	--	--	[R]	General function prediction only 	--	--	[R]	General function prediction only 	Ankyrin repeats (3 copies);; Ankyrin repeats (many copies);; Ankyrin repeat;; Ankyrin repeats (many copies);; Ankyrin repeat	Serine/threonine-protein phosphatase 6 regulatory ankyrin repeat subunit C GN=ankrd52 OS=Danio rerio (Zebrafish) PE=2 SV=1	Unknown (protein for IMAGE:8993824) [Danio rerio]
dre-let-7c-5p	ENSDARG00000004227	UGAGGUAGUAGGUUGUAUGGUU	22	1089.500405	1429.430153	--	--	--	--	--	--	K13296|0.0|dre:567051|si:dkey-48h7.2	--	--	3'5'-cyclic nucleotide phosphodiesterase	"Dual 3&apos;,5&apos;-cyclic-AMP and -GMP phosphodiesterase 11A GN=pde11a OS=Takifugu rubripes (Japanese pufferfish) PE=3 SV=1"	"PREDICTED: cGMP-inhibited 3&apos;,5&apos;-cyclic phosphodiesterase A isoform X3 [Danio rerio]"
dre-let-7c-5p	ENSDARG00000017931	UGAGGUAGUAGGUUGUAUGGUU	22	1089.500405	1429.430153	--	--	--	--	--	Cellular Component: nucleus (GO:0005634);; 	"K13143|0.0|dre:393406|ddx26b, MGC63527, ints6, zgc:63527"	[R]	General function prediction only 	INTS6/SAGE1/DDX26B/CT45 C-terminus;; von Willebrand factor type A domain;; von Willebrand factor type A domain	Integrator complex subunit 6 GN=ints6 OS=Danio rerio (Zebrafish) PE=2 SV=1	integrator complex subunit 6 [Danio rerio] 
dre-let-7c-5p	ENSDARG00000036575	UGAGGUAGUAGGUUGUAUGGUU	22	1089.500405	1429.430153	--	--	--	--	--	--	--	--	--	--	--	PREDICTED: uncharacterized protein CXorf57-like isoform X1 [Danio rerio]
dre-let-7c-5p	ENSDARG00000070846	UGAGGUAGUAGGUUGUAUGGUU	22	1089.500405	1429.430153	--	--	--	[R]	General function prediction only 	Molecular Function: nucleotide binding (GO:0000166);; Molecular Function: nucleic acid binding (GO:0003676);; 	K14411|0.0|dre:561459|dazap1	[A]	RNA processing and modification 	"RNA recognition motif. (a.k.a. RRM, RBD, or RNP domain);; RNA recognition motif (a.k.a. RRM, RBD, or RNP domain);; RNA recognition motif. (a.k.a. RRM, RBD, or RNP domain)"	DAZ-associated protein 1 GN=dazap1 OS=Xenopus laevis (African clawed frog) PE=1 SV=1	PREDICTED: DAZ-associated protein 1 isoform X5 [Danio rerio]
dre-let-7c-5p	ENSDARG00000073679	UGAGGUAGUAGGUUGUAUGGUU	22	1089.500405	1429.430153	--	--	--	--	--	Molecular Function: protein tyrosine phosphatase activity (GO:0004725);; Biological Process: peptidyl-tyrosine dephosphorylation (GO:0035335);; 	--	[T]	Signal transduction mechanisms 	"Fibronectin type III domain;; Interferon-alpha/beta receptor, fibronectin type III;; Immunoglobulin domain"	Receptor-type tyrosine-protein phosphatase F (Precursor) GN=ptprf OS=Danio rerio (Zebrafish) PE=2 SV=1	"PREDICTED: receptor-type tyrosine-protein phosphatase S-like, partial [Danio rerio]"
dre-let-7c-5p	ENSDARG00000089802	UGAGGUAGUAGGUUGUAUGGUU	22	1089.500405	1429.430153	--	--	--	--	--	--	--	[T]	Signal transduction mechanisms 	Tudor domain;; KH domain;; KH domain	--	"PREDICTED: A-kinase anchor protein 1, mitochondrial-like [Danio rerio]"
dre-let-7d-3p	ENSDARG00000017354	CUGUACAACCUUCUAGCUUUCC	22	14.33190515	17.05864019	--	--	--	[RTKL]	--	Molecular Function: ephrin receptor activity (GO:0005003);; Molecular Function: ATP binding (GO:0005524);; Cellular Component: integral component of plasma membrane (GO:0005887);; Biological Process: protein phosphorylation (GO:0006468);; Biological Process: ephrin receptor signaling pathway (GO:0048013);; 	"K05103|0.0|dre:30689|epha2, id:ibd5152, rtk6"	[T]	Signal transduction mechanisms 	Protein tyrosine kinase;; Ephrin receptor ligand binding domain;; Protein kinase domain;; Fibronectin type III domain;; SAM domain (Sterile alpha motif);; Ephrin type-A receptor 2 transmembrane domain;; SAM domain (Sterile alpha motif)	Ephrin type-A receptor 7 (Precursor) GN=EPHA7 OS=Gallus gallus (Chicken) PE=2 SV=1	ephrin type-A receptor 2 precursor [Danio rerio] 
dre-let-7d-3p	ENSDARG00000062144	CUGUACAACCUUCUAGCUUUCC	22	14.33190515	17.05864019	--	--	--	[R]	General function prediction only 	--	--	[R]	General function prediction only 	Ankyrin repeats (3 copies);; Ankyrin repeats (many copies);; Ankyrin repeat;; Ankyrin repeats (many copies);; Ankyrin repeat	Serine/threonine-protein phosphatase 6 regulatory ankyrin repeat subunit C GN=ankrd52 OS=Danio rerio (Zebrafish) PE=2 SV=1	Unknown (protein for IMAGE:8993824) [Danio rerio]
dre-let-7d-5p	ENSDARG00000071691	UGAGGUAGUUGGUUGUAUGGUU	22	3304.055364	3182.554996	--	--	--	[R]	General function prediction only 	Molecular Function: metalloendopeptidase activity (GO:0004222);; Biological Process: proteolysis (GO:0006508);; Molecular Function: metal ion binding (GO:0046872);; 	"K00415|0.0|dre:322549|uqcrc2b, fi06a11, uqcrc2, wu:fb64g04, wu:fi06a11"	[C]	Energy production and conversion 	Insulinase (Peptidase family M16);; Peptidase M16 inactive domain	--	Ubiquinol-cytochrome c reductase core protein II [Danio rerio]
dre-let-7d-5p	ENSDARG00000074041	UGAGGUAGUUGGUUGUAUGGUU	22	3304.055364	3182.554996	--	--	--	[V]	Defense mechanisms 	Molecular Function: ATP binding (GO:0005524);; Biological Process: ATP catabolic process (GO:0006200);; Molecular Function: ATPase activity (GO:0016887);; 	"K05648|0.0|dre:100151075|abca5, MGC163009"	[IR]	--	"ABC transporter;; ABC-2 family transporter protein;; AAA domain;; Protein of unknown function, DUF258;; P-loop containing region of AAA domain;; AAA domain"	"ATP-binding cassette sub-family B member 8, mitochondrial (Precursor) GN=abcb8 OS=Xenopus tropicalis (Western clawed frog) PE=2 SV=1"	PREDICTED: ATP-binding cassette sub-family A member 5 isoform X1 [Danio rerio]
dre-let-7d-5p	ENSDARG00000077327	UGAGGUAGUUGGUUGUAUGGUU	22	3304.055364	3182.554996	--	--	--	--	--	Molecular Function: chloride channel activity (GO:0005254);; Biological Process: chloride transport (GO:0006821);; Cellular Component: chloride channel complex (GO:0034707);; 	--	[S]	Function unknown 	Calcium-activated chloride channel	Anoctamin-10 GN=ano10 OS=Danio rerio (Zebrafish) PE=2 SV=1	PREDICTED: anoctamin-7 [Danio rerio] 
dre-let-7e	--	UGAGGUAGUAGAUUGAAUAGUU	22	25311.66037	40779.09886	--	--	--	--	--	--	--	--	--	--	--	--
dre-let-7f	--	UGAGGUAGUAGAUUGUAUAGUU	22	8996.715651	11499.76069	--	--	--	--	--	--	--	--	--	--	--	--
dre-let-7g	--	UGAGGUAGUAGUUUGUAUAGUU	22	5757.842894	7960.512324	--	--	--	--	--	--	--	--	--	--	--	--
dre-let-7h	ENSDARG00000008662	UGAGGUAGUAAGUUGUGUUGUU	22	1618.816248	2012.639893	--	--	--	[O]	"Posttranslational modification, protein turnover, chaperones "	Molecular Function: ATP binding (GO:0005524);; Molecular Function: nucleoside-triphosphatase activity (GO:0017111);; 	--	[O]	"Posttranslational modification, protein turnover, chaperones "	ATPase family associated with various cellular activities (AAA)	Fidgetin GN=fign OS=Danio rerio (Zebrafish) PE=2 SV=1	fidgetin [Danio rerio] 
dre-let-7i	ENSDARG00000008662	UGAGGUAGUAGUUUGUGCUGUU	22	20435.50526	21325.39762	--	--	--	[O]	"Posttranslational modification, protein turnover, chaperones "	Molecular Function: ATP binding (GO:0005524);; Molecular Function: nucleoside-triphosphatase activity (GO:0017111);; 	--	[O]	"Posttranslational modification, protein turnover, chaperones "	ATPase family associated with various cellular activities (AAA)	Fidgetin GN=fign OS=Danio rerio (Zebrafish) PE=2 SV=1	fidgetin [Danio rerio] 
dre-let-7i	ENSDARG00000009875	UGAGGUAGUAGUUUGUGCUGUU	22	20435.50526	21325.39762	--	--	--	[RTKL]	--	Molecular Function: protein serine/threonine kinase activity (GO:0004674);; Molecular Function: receptor signaling protein activity (GO:0005057);; Molecular Function: ATP binding (GO:0005524);; Cellular Component: intracellular (GO:0005622);; Biological Process: protein phosphorylation (GO:0006468);; Biological Process: heart development (GO:0007507);; Biological Process: intracellular signal transduction (GO:0035556);; Molecular Function: metal ion binding (GO:0046872);; 	"K04366|0.0|dre:30716|raf1a, c-raf, craf, raf1"	[T]	Signal transduction mechanisms 	Protein tyrosine kinase;; Protein kinase domain;; Raf-like Ras-binding domain;; Phorbol esters/diacylglycerol binding domain (C1 domain);; Kinase-like	RAF proto-oncogene serine/threonine-protein kinase GN=RAF1 OS=Gallus gallus (Chicken) PE=2 SV=1	v-raf-1 murine leukemia viral oncogene homolog 1a [Danio rerio]
dre-let-7i	ENSDARG00000028236	UGAGGUAGUAGUUUGUGCUGUU	22	20435.50526	21325.39762	--	--	--	--	--	Biological Process: skeletal system development (GO:0001501);; Molecular Function: extracellular matrix structural constituent (GO:0005201);; Cellular Component: collagen (GO:0005581);; Biological Process: bone mineralization (GO:0030282);; Molecular Function: metal ion binding (GO:0046872);; Biological Process: notochord morphogenesis (GO:0048570);; 	--	[W]	Extracellular structures 	Collagen triple helix repeat (20 copies);; Fibrillar collagen C-terminal domain;; Laminin G domain	Collagen alpha-1(XXVII) chain B (Precursor) GN=col27a1b OS=Danio rerio (Zebrafish) PE=2 SV=1	collagen alpha-1(XXVII) chain B precursor [Danio rerio] 
dre-let-7i	ENSDARG00000052747	UGAGGUAGUAGUUUGUGCUGUU	22	20435.50526	21325.39762	--	--	--	--	--	Molecular Function: nucleic acid binding (GO:0003676);; 	--	--	--	G-patch domain	--	PREDICTED: G patch domain-containing protein 3 isoform X2 [Danio rerio]
dre-let-7i	ENSDARG00000054700	UGAGGUAGUAGUUUGUGCUGUU	22	20435.50526	21325.39762	--	--	--	--	--	Molecular Function: chemokine receptor activity (GO:0004950);; Molecular Function: neuropeptide Y receptor activity (GO:0004983);; Biological Process: chemotaxis (GO:0006935);; Biological Process: neuropeptide signaling pathway (GO:0007218);; Biological Process: synaptic transmission (GO:0007268);; Cellular Component: integral component of membrane (GO:0016021);; 	--	[R]	General function prediction only 	7 transmembrane receptor (rhodopsin family);; Serpentine type 7TM GPCR chemoreceptor Srsx	Neuropeptide Y receptor type 1 GN=npy1r OS=Xenopus laevis (African clawed frog) PE=2 SV=1	prolactin releasing hormone 2 receptor [Danio rerio] 
dre-let-7i	ENSDARG00000063191	UGAGGUAGUAGUUUGUGCUGUU	22	20435.50526	21325.39762	--	--	--	--	--	"Biological Process: N-acetylglucosamine metabolic process (GO:0006044);; Biological Process: heparan sulfate proteoglycan biosynthetic process (GO:0015012);; Molecular Function: transferase activity, transferring hexosyl groups (GO:0016758);; Cellular Component: intrinsic component of endoplasmic reticulum membrane (GO:0031227);; "	"K02369|0.0|dre:558373|extl2, MGC153688, si:dkey-60b12.3, zgc:153688"	[GMW]	--	Glycosyl transferase family 64 domain	Exostosin-1c GN=ext1c OS=Danio rerio (Zebrafish) PE=2 SV=1	exostosin-like 2 [Danio rerio] 
dre-let-7j	ENSDARG00000095322	UGAGGUAGUUGUUUGUACAGUU	22	3265.607272	4167.341905	--	--	--	--	--	--	--	--	--	--	--	PREDICTED: FK506-binding protein-like [Danio rerio] 
dre-miR-1	--	UGGAAUGUAAAGAAGUAUGUAU	22	87650.34892	34516.48053	0	-1.344474467	down	--	--	--	--	--	--	--	--	--
dre-miR-100-5p	ENSDARG00000041134	AACCCGUAGAUCCGAACUUGUG	22	53818.64655	55496.09112	--	--	--	--	--	Cellular Component: cytoplasm (GO:0005737);; 	--	[S]	Function unknown 	pre-RNA processing PIH1/Nop17	Protein kintoun GN=dnaaf2 OS=Danio rerio (Zebrafish) PE=2 SV=1	protein kintoun [Danio rerio] 
dre-miR-100-5p	ENSDARG00000055350	AACCCGUAGAUCCGAACUUGUG	22	53818.64655	55496.09112	--	--	--	--	--	Cellular Component: integral component of nuclear inner membrane (GO:0005639);; 	--	[D]	"Cell cycle control, cell division, chromosome partitioning "	Sad1 / UNC-like C-terminal	--	SUN domain-containing protein 1 [Danio rerio] 
dre-miR-100-5p	ENSDARG00000059414	AACCCGUAGAUCCGAACUUGUG	22	53818.64655	55496.09112	--	--	--	--	--	--	K08267|0.0|dre:561835|rictor	[D]	"Cell cycle control, cell division, chromosome partitioning "	"Rapamycin-insensitive companion of mTOR, N-term;; Rapamycin-insensitive companion of mTOR, middle domain;; Rapamycin-insensitive companion of mTOR, phosphorylation-site;; Rapamycin-insensitive companion of mTOR RasGEF_N domain;; Rapamycin-insensitive companion of mTOR, domain 5"	--	PREDICTED: rapamycin-insensitive companion of mTOR [Danio rerio]
dre-miR-100-5p	ENSDARG00000059418	AACCCGUAGAUCCGAACUUGUG	22	53818.64655	55496.09112	--	--	--	--	--	--	K08267|7e-110|dre:561835|rictor	[D]	"Cell cycle control, cell division, chromosome partitioning "	"Rapamycin-insensitive companion of mTOR, N-term"	--	PREDICTED: rapamycin-insensitive companion of mTOR [Danio rerio]
dre-miR-100-5p	ENSDARG00000062216	AACCCGUAGAUCCGAACUUGUG	22	53818.64655	55496.09112	--	--	--	[R]	General function prediction only 	"Biological Process: iron-sulfur cluster assembly (GO:0016226);; Molecular Function: metal ion binding (GO:0046872);; Molecular Function: 4 iron, 4 sulfur cluster binding (GO:0051539);; Cellular Component: CIA complex (GO:0097361);; "	--	[Y]	Nuclear structure 	"Iron only hydrogenase large subunit, C-terminal domain;; Iron hydrogenase small subunit"	Cytosolic Fe-S cluster assembly factor narfl GN=narfl OS=Danio rerio (Zebrafish) PE=2 SV=1	cytosolic Fe-S cluster assembly factor narfl [Danio rerio]
dre-miR-100-5p	ENSDARG00000063310	AACCCGUAGAUCCGAACUUGUG	22	53818.64655	55496.09112	--	--	--	--	--	Biological Process: cell wall macromolecule catabolic process (GO:0016998);; 	--	[L]	"Replication, recombination and repair "	TLD;; LysM domain	Oxidation resistance protein 1 GN=oxr1 OS=Xenopus tropicalis (Western clawed frog) PE=2 SV=2	PREDICTED: oxidation resistance protein 1 isoform X1 [Danio rerio]
dre-miR-100-5p	ENSDARG00000089235	AACCCGUAGAUCCGAACUUGUG	22	53818.64655	55496.09112	--	--	--	--	--	--	--	--	--	EPTP domain;; Laminin G domain	Protein NEL (Precursor) GN=NEL OS=Gallus gallus (Chicken) PE=2 SV=1	PREDICTED: thrombospondin-type laminin G domain and EAR repeat-containing protein [Danio rerio]
dre-miR-101a	--	UACAGUACUGUGAUAACUGAAG	22	18386.18063	18071.39209	--	--	--	--	--	--	--	--	--	--	--	--
dre-miR-101b	--	UACAGUACUAUGAUAACUGAAG	22	934.7433907	936.2676618	--	--	--	--	--	--	--	--	--	--	--	--
dre-miR-103	ENSDARG00000002980	AGCAGCAUUGUACAGGGCUAUGA	23	2553.697445	2986.100984	--	--	--	--	--	"Cellular Component: intracellular (GO:0005622);; Biological Process: retrograde transport, endosome to Golgi (GO:0042147);; "	--	[U]	"Intracellular trafficking, secretion, and vesicular transport "	Vps54-like protein;; Protein of unknown function N-terminal domain (DUF2450)	--	vacuolar protein sorting-associated protein 54 [Danio rerio] 
dre-miR-103	ENSDARG00000006978	AGCAGCAUUGUACAGGGCUAUGA	23	2553.697445	2986.100984	--	--	--	[RTKL]	--	Molecular Function: protein serine/threonine kinase activity (GO:0004674);; Molecular Function: ATP binding (GO:0005524);; Biological Process: protein phosphorylation (GO:0006468);; 	K04424|0.0|dre:559247|si:dkey-15i8.3	[T]	Signal transduction mechanisms 	Protein tyrosine kinase;; Protein kinase domain;; SAM domain (Sterile alpha motif);; SAM domain (Sterile alpha motif)	Mitogen-activated protein kinase kinase kinase 10 GN=map3k10 OS=Xenopus laevis (African clawed frog) PE=1 SV=1	PREDICTED: mitogen-activated protein kinase kinase kinase MLT [Danio rerio]
dre-miR-103	ENSDARG00000034309	AGCAGCAUUGUACAGGGCUAUGA	23	2553.697445	2986.100984	--	--	--	[O]	"Posttranslational modification, protein turnover, chaperones "	Molecular Function: protoheme IX farnesyltransferase activity (GO:0008495);; Cellular Component: integral component of membrane (GO:0016021);; Cellular Component: mitochondrial membrane (GO:0031966);; Biological Process: heme O biosynthetic process (GO:0048034);; 	"K02257|0.0|dre:553384|cox10, im:7145568, im:7157205, wu:fb18a03"	[H]	Coenzyme transport and metabolism 	UbiA prenyltransferase family	--	LOC553384 protein [Danio rerio]
dre-miR-103	ENSDARG00000035649	AGCAGCAUUGUACAGGGCUAUGA	23	2553.697445	2986.100984	--	--	--	--	--	Biological Process: protein glycosylation (GO:0006486);; Biological Process: heparan sulfate proteoglycan biosynthetic process (GO:0015012);; Cellular Component: integral component of endoplasmic reticulum membrane (GO:0030176);; Molecular Function: glucuronosyl-N-acetylglucosaminyl-proteoglycan 4-alpha-N-acetylglucosaminyltransferase activity (GO:0050508);; Molecular Function: N-acetylglucosaminyl-proteoglycan 4-beta-glucuronosyltransferase activity (GO:0050509);; 	"K02366|0.0|dre:497281|ext1c, MGC136662, MGC175009, fa93b07, wu:fa93b07, zgc:136662"	[GMW]	--	Exostosin family	Exostosin-1c GN=ext1c OS=Danio rerio (Zebrafish) PE=2 SV=1	Exostoses (multiple) 1c [Danio rerio]
dre-miR-103	ENSDARG00000038814	AGCAGCAUUGUACAGGGCUAUGA	23	2553.697445	2986.100984	--	--	--	--	--	Biological Process: intracellular protein transport (GO:0006886);; Molecular Function: Rab GTPase binding (GO:0017137);; Cellular Component: transport vesicle (GO:0030133);; Molecular Function: metal ion binding (GO:0046872);; Cellular Component: perinuclear region of cytoplasm (GO:0048471);; 	--	--	--	Rab effector MyRIP/melanophilin C-terminus;; FYVE-type zinc finger	Rab effector MyRIP GN=myrip OS=Danio rerio (Zebrafish) PE=1 SV=1	PREDICTED: rab effector MyRIP isoform X1 [Danio rerio]
dre-miR-103	ENSDARG00000041217	AGCAGCAUUGUACAGGGCUAUGA	23	2553.697445	2986.100984	--	--	--	--	--	Cellular Component: nucleus (GO:0005634);; Cellular Component: cytoplasm (GO:0005737);; Biological Process: intracellular protein transport (GO:0006886);; Molecular Function: Ran GTPase binding (GO:0008536);; 	--	[YU]	--	Exportin 1-like protein	Exportin-6 GN=xpo6 OS=Danio rerio (Zebrafish) PE=2 SV=1	exportin-6 [Danio rerio] 
dre-miR-103	ENSDARG00000060215	AGCAGCAUUGUACAGGGCUAUGA	23	2553.697445	2986.100984	--	--	--	--	--	--	--	--	--	--	--	PREDICTED: centrosomal protein of 85 kDa isoform X1 [Danio rerio]
dre-miR-103	ENSDARG00000062976	AGCAGCAUUGUACAGGGCUAUGA	23	2553.697445	2986.100984	--	--	--	--	--	--	--	--	--	Intermediate filament protein	Glial fibrillary acidic protein (Fragment) GN=gfap OS=Carassius auratus (Goldfish) PE=2 SV=2	PREDICTED: intermediate filament family orphan 1 [Danio rerio]
dre-miR-103	ENSDARG00000095341	AGCAGCAUUGUACAGGGCUAUGA	23	2553.697445	2986.100984	--	--	--	--	--	Cellular Component: nucleus (GO:0005634);; Molecular Function: methyltransferase activity (GO:0008168);; Molecular Function: zinc ion binding (GO:0008270);; Biological Process: methylation (GO:0032259);; 	K09188|0.0|dre:560793|mll3a	[R]	General function prediction only 	PHD-like zinc-binding domain;; PHD-zinc-finger like domain	--	PREDICTED: histone-lysine N-methyltransferase 2C isoform X4 [Danio rerio]
dre-miR-107a-3p	ENSDARG00000056978	AGCAGCAUUGUACAGGGCUAUCA	23	475.8468123	499.7342627	--	--	--	--	--	Molecular Function: calcium ion binding (GO:0005509);; Cellular Component: mitochondrial inner membrane (GO:0005743);; Cellular Component: integral component of membrane (GO:0016021);; 	--	[S]	Function unknown 	LETM1-like protein	"LETM1 and EF-hand domain-containing protein 1, mitochondrial (Precursor) GN=letm1 OS=Danio rerio (Zebrafish) PE=3 SV=2"	"RecName: Full=LETM1 and EF-hand domain-containing protein 1, mitochondrial; AltName: Full=Leucine zipper-EF-hand-containing transmembrane protein 1; Flags: Precursor [Danio rerio]"
dre-miR-107a-3p	ENSDARG00000060215	AGCAGCAUUGUACAGGGCUAUCA	23	475.8468123	499.7342627	--	--	--	--	--	--	--	--	--	--	--	PREDICTED: centrosomal protein of 85 kDa isoform X1 [Danio rerio]
dre-miR-107a-3p	ENSDARG00000060401	AGCAGCAUUGUACAGGGCUAUCA	23	475.8468123	499.7342627	--	--	--	--	--	--	--	[O]	"Posttranslational modification, protein turnover, chaperones "	Variant SH3 domain;; SH3 domain;; Variant SH3 domain	E3 ubiquitin-protein ligase SH3RF1 GN=sh3rf1 OS=Xenopus tropicalis (Western clawed frog) PE=2 SV=1	PREDICTED: SH3 domain-containing RING finger protein 3 [Astyanax mexicanus]
dre-miR-107a-3p	ENSDARG00000067859	AGCAGCAUUGUACAGGGCUAUCA	23	475.8468123	499.7342627	--	--	--	--	--	Biological Process: cell adhesion (GO:0007155);; 	--	[WV]	--	Thrombospondin type 1 domain;; von Willebrand factor type D domain;; Low-density lipoprotein receptor domain class A;; Trypsin Inhibitor like cysteine rich domain;; F5/8 type C domain	SCO-spondin (Precursor) GN=SSPO OS=Gallus gallus (Chicken) PE=2 SV=1	TPA: SCO-spondin precursor [Danio rerio]
dre-miR-107a-3p	ENSDARG00000079336	AGCAGCAUUGUACAGGGCUAUCA	23	475.8468123	499.7342627	--	--	--	--	--	--	--	--	--	Pre-pro-megakaryocyte potentiating factor precursor (Mesothelin)	--	PREDICTED: stereocilin-like [Danio rerio]
dre-miR-107a-3p	ENSDARG00000090966	AGCAGCAUUGUACAGGGCUAUCA	23	475.8468123	499.7342627	--	--	--	--	--	--	--	--	--	--	--	PREDICTED: sterile alpha motif domain-containing protein 14 [Danio rerio] 
dre-miR-107a-5p	ENSDARG00000025593	AGCUUCUUUACAGUGUUGUCUUG	23	0	0.13982492	--	--	--	--	--	Molecular Function: phospholipid binding (GO:0005543);; 	--	--	--	PH domain	Pleckstrin homology domain-containing family J member 1 GN=plekhj1 OS=Danio rerio (Zebrafish) PE=2 SV=1	pleckstrin homology domain-containing family J member 1 [Danio rerio] 
dre-miR-107a-5p	ENSDARG00000044084	AGCUUCUUUACAGUGUUGUCUUG	23	0	0.13982492	--	--	--	--	--	--	--	--	--	"Transglutaminase family;; Transglutaminase family, C-terminal ig like domain;; Transglutaminase-like superfamily"	Protein-glutamine gamma-glutamyltransferase 2 GN=tgl2 OS=Pagrus major (Red sea bream) PE=1 SV=1	PREDICTED: protein-glutamine gamma-glutamyltransferase K isoform X1 [Danio rerio]
dre-miR-107a-5p	ENSDARG00000071618	AGCUUCUUUACAGUGUUGUCUUG	23	0	0.13982492	--	--	--	--	--	--	--	[S]	Function unknown 	Leucine Rich repeat;; Leucine Rich repeats (2 copies);; Leucine Rich Repeat;; Leucine rich repeat	--	PREDICTED: uncharacterized protein LOC569265 isoform X1 [Danio rerio]
dre-miR-107a-5p	ENSDARG00000079570	AGCUUCUUUACAGUGUUGUCUUG	23	0	0.13982492	--	--	--	--	--	Cellular Component: extracellular region (GO:0005576);; Molecular Function: heparin binding (GO:0008201);; Biological Process: Wnt signaling pathway (GO:0016055);; 	--	[O]	"Posttranslational modification, protein turnover, chaperones "	--	R-spondin-2 (Precursor) GN=rspo2 OS=Xenopus tropicalis (Western clawed frog) PE=1 SV=1	R-spondin-2 precursor [Danio rerio] 
dre-miR-107b	ENSDARG00000041113	AGCAGCAUUGUACAGGGCUUU	21	5.374464431	7.55054566	--	--	--	[R]	General function prediction only 	Biological Process: determination of left/right symmetry (GO:0007368);; Biological Process: Kupffer's vesicle development (GO:0070121);; 	--	[R]	General function prediction only 	"Alternative WD40 repeat motif;; WD domain, G-beta repeat;; Nucleoporin Nup120/160"	WD repeat-containing protein 18 GN=wdr18 OS=Danio rerio (Zebrafish) PE=2 SV=1	WD repeat-containing protein 18 [Danio rerio] 
dre-miR-107b	ENSDARG00000095696	AGCAGCAUUGUACAGGGCUUU	21	5.374464431	7.55054566	--	--	--	--	--	--	--	--	--	NACHT domain;; Fish-specific NACHT associated domain;; SPRY-associated domain;; Leucine Rich repeat;; SPRY domain	Stonustoxin subunit alpha OS=Synanceia horrida (Estuarine stonefish) PE=1 SV=3	PREDICTED: uncharacterized protein LOC797610 isoform X1 [Danio rerio]
dre-miR-10a-3p	ENSDARG00000030532	CAAAUUCGUGUCUUGGGGAAUA	22	0.13780678	0	--	--	--	[T]	Signal transduction mechanisms 	--	K07532|0.0|dre:571031|arhgef12	[T]	Signal transduction mechanisms 	Regulator of G protein signalling-like domain;; RhoGEF domain;; PDZ domain (Also known as DHR or GLGF);; PDZ domain	Protein scribble homolog GN=scrib OS=Danio rerio (Zebrafish) PE=1 SV=1	PREDICTED: rho guanine nucleotide exchange factor 12 isoform X1 [Danio rerio]
dre-miR-10a-3p	ENSDARG00000069527	CAAAUUCGUGUCUUGGGGAAUA	22	0.13780678	0	--	--	--	[O]	"Posttranslational modification, protein turnover, chaperones "	Molecular Function: acid-amino acid ligase activity (GO:0016881);; 	"K10575|4e-123|dre:100000479|ube2g1b, MGC55321, MGC86866, ube2g1, wu:fc68b05, wu:fc75g08, wu:fk32c04, zgc:55321"	[O]	"Posttranslational modification, protein turnover, chaperones "	Ubiquitin-conjugating enzyme	Ubiquitin-conjugating enzyme E2 D4 {ECO:0000250|UniProtKB:Q9Y2X8} GN=ube2d4 OS=Xenopus laevis (African clawed frog) PE=1 SV=1	Ube2g1 protein [Danio rerio] 
dre-miR-10a-5p	ENSDARG00000034043	UACCCUGUAGAUCCGAAUUUGU	22	1484.730251	1251.99233	--	--	--	--	--	"Molecular Function: sequence-specific DNA binding transcription factor activity (GO:0003700);; Cellular Component: nucleus (GO:0005634);; Biological Process: regulation of transcription, DNA-templated (GO:0006355);; Molecular Function: sequence-specific DNA binding (GO:0043565);; "	--	[K]	Transcription 	Homeobox KN domain;; Homeobox domain	Iroquois-class homeodomain protein irx-5 {ECO:0000250|UniProtKB:Q90XW5} OS=Xenopus tropicalis (Western clawed frog) PE=2 SV=1	iroquois-class homeodomain protein IRX-5 [Danio rerio] 
dre-miR-10a-5p	ENSDARG00000058045	UACCCUGUAGAUCCGAAUUUGU	22	1484.730251	1251.99233	--	--	--	--	--	Biological Process: signal transduction (GO:0007165);; Cellular Component: membrane (GO:0016020);; Biological Process: pathogen-associated molecular pattern dependent induction by symbiont of host innate immune response (GO:0052033);; 	--	[T]	Signal transduction mechanisms 	Leucine rich repeat;; Leucine Rich repeats (2 copies);; TIR domain;; TIR domain;; Leucine Rich Repeat	Toll-like receptor 2 type-2 (Precursor) GN=TLR2-2 OS=Gallus gallus (Chicken) PE=2 SV=1	toll-like receptor 21 precursor [Danio rerio]
dre-miR-10b-2-3p	ENSDARG00000079659	CAAAUACGUCUCUACAGGAAU	21	4.68543053	2.516848553	--	--	--	[R]	General function prediction only 	--	--	--	--	"WD domain, G-beta repeat"	Katanin p80 WD40 repeat-containing subunit B1 {ECO:0000255|HAMAP-Rule:MF_03022} GN=katnb1 OS=Danio rerio (Zebrafish) PE=2 SV=1	PREDICTED: WD repeat-containing protein 53 [Danio rerio] 
dre-miR-10b-3p	--	ACAGAUUCGAUUCUAGGGGAGU	22	0.413420341	0.419474759	--	--	--	--	--	--	--	--	--	--	--	--
dre-miR-10b-5p	ENSDARG00000017624	UACCCUGUAGAACCGAAUUUGUG	23	10977.13689	7359.824469	--	--	--	--	--	Molecular Function: structural molecule activity (GO:0005198);; Biological Process: fin regeneration (GO:0031101);; Cellular Component: keratin filament (GO:0045095);; 	"K07605|0.0|dre:794486|krt4, MGC76893, cb59, etID20321.6, krt8, wu:fa91a11, wu:fd19e09, wu:fl23c09, zf-K8"	--	--	Intermediate filament protein	"Keratin, type II cytoskeletal 8 OS=Danio rerio (Zebrafish) PE=1 SV=1"	Krt4 protein [Danio rerio]
dre-miR-10b-5p	ENSDARG00000022853	UACCCUGUAGAACCGAAUUUGUG	23	10977.13689	7359.824469	--	--	--	--	--	"Molecular Function: transferase activity, transferring glycosyl groups (GO:0016757);; "	--	[S]	Function unknown 	Protein of unknown function (DUF563)	EGF domain-specific O-linked N-acetylglucosamine transferase (Precursor) GN=EOGT OS=Gallus gallus (Chicken) PE=2 SV=2	PREDICTED: EGF domain-specific O-linked N-acetylglucosamine transferase isoform X1 [Danio rerio]
dre-miR-10b-5p	ENSDARG00000030694	UACCCUGUAGAACCGAAUUUGUG	23	10977.13689	7359.824469	--	--	--	[C]	Energy production and conversion 	"Molecular Function: hydrogen-exporting ATPase activity, phosphorylative mechanism (GO:0008553);; Biological Process: ATP hydrolysis coupled proton transport (GO:0015991);; Cellular Component: proton-transporting two-sector ATPase complex, catalytic domain (GO:0033178);; Molecular Function: proton-transporting ATPase activity, rotational mechanism (GO:0046961);; Biological Process: notochord cell vacuolation (GO:0060036);; Biological Process: retina development in camera-type eye (GO:0060041);; "	"K02150|5e-127|dre:192335|atp6v1e1, atp6e, chunp6932, fj35f08, wu:fj35f08"	[C]	Energy production and conversion 	ATP synthase (E/31 kDa) subunit	--	Atp6v1e1 protein [Danio rerio] 
dre-miR-10b-5p	ENSDARG00000058494	UACCCUGUAGAACCGAAUUUGUG	23	10977.13689	7359.824469	--	--	--	[O]	"Posttranslational modification, protein turnover, chaperones "	Molecular Function: ATP binding (GO:0005524);; Biological Process: protein folding (GO:0006457);; Biological Process: response to heat (GO:0009408);; Molecular Function: heat shock protein binding (GO:0031072);; Molecular Function: metal ion binding (GO:0046872);; Molecular Function: unfolded protein binding (GO:0051082);; 	"K09504|0.0|dre:335894|dnaja3a, wu:fj36c02"	[O]	"Posttranslational modification, protein turnover, chaperones "	DnaJ domain;; DnaJ C terminal domain;; DnaJ central domain	DnaJ homolog subfamily C member 10 (Precursor) GN=dnajc10 OS=Xenopus laevis (African clawed frog) PE=2 SV=1	"dnaJ homolog subfamily A member 3, mitochondrial [Danio rerio] "
dre-miR-10b-5p	ENSDARG00000060557	UACCCUGUAGAACCGAAUUUGUG	23	10977.13689	7359.824469	--	--	--	[Z]	Cytoskeleton 	Molecular Function: nucleotide binding (GO:0000166);; Cellular Component: microtubule cytoskeleton (GO:0015630);; Cellular Component: protein complex (GO:0043234);; Cellular Component: cytoskeletal part (GO:0044430);; 	K10393|0.0|aml:100471340|KIF2A	[Z]	Cytoskeleton 	Kinesin motor domain	Kinesin-like protein KIF2A OS=Gallus gallus (Chicken) PE=2 SV=2	PREDICTED: kinesin-like protein KIF2A [Danio rerio]
dre-miR-10b-5p	ENSDARG00000061970	UACCCUGUAGAACCGAAUUUGUG	23	10977.13689	7359.824469	--	--	--	--	--	--	--	[R]	General function prediction only 	Leucine rich repeat;; Leucine Rich repeats (2 copies);; Leucine rich repeats (6 copies);; Immunoglobulin I-set domain;; Leucine Rich Repeat;; Immunoglobulin domain;; Immunoglobulin domain;; Leucine Rich repeat;; Immunoglobulin V-set domain	Leucine-rich repeat and immunoglobulin-like domain-containing nogo receptor-interacting protein 1 (Precursor) GN=lingo1 OS=Xenopus tropicalis (Western clawed frog) PE=2 SV=1	leucine rich repeat and Ig domain containing 3 precursor [Danio rerio] 
dre-miR-10c-5p	ENSDARG00000002670	UACCCUGUAGAUCCGGAUUUGU	22	20273.44448	35834.19058	--	--	--	[K]	Transcription 	"Molecular Function: DNA binding (GO:0003677);; Biological Process: DNA-templated transcription, initiation (GO:0006352);; Biological Process: positive regulation of autophagy (GO:0010508);; "	--	[R]	General function prediction only 	"UV radiation resistance protein and autophagy-related subunit 14;; Transcription factor TFIID (or TATA-binding protein, TBP)"	TATA box-binding protein-like protein 2 {ECO:0000250|UniProtKB:Q6SJ94} OS=Danio rerio (Zebrafish) PE=1 SV=1	beclin 1-associated autophagy-related key regulator [Danio rerio] 
dre-miR-10c-5p	ENSDARG00000005518	UACCCUGUAGAUCCGGAUUUGU	22	20273.44448	35834.19058	--	--	--	--	--	Molecular Function: transporter activity (GO:0005215);; Biological Process: sodium ion transport (GO:0006814);; Cellular Component: integral component of membrane (GO:0016021);; Biological Process: transmembrane transport (GO:0055085);; 	K14389|0.0|dre:564815|slc5a9	[P]	Inorganic ion transport and metabolism 	Sodium:solute symporter family	Sodium/glucose cotransporter 4 GN=slc5a9 OS=Danio rerio (Zebrafish) PE=2 SV=1	sodium/glucose cotransporter 4 [Danio rerio] 
dre-miR-10c-5p	ENSDARG00000014098	UACCCUGUAGAUCCGGAUUUGU	22	20273.44448	35834.19058	--	--	--	--	--	Biological Process: heart looping (GO:0001947);; Biological Process: heart jogging (GO:0003146);; Molecular Function: calcium channel activity (GO:0005262);; Molecular Function: calcium ion binding (GO:0005509);; Cellular Component: endoplasmic reticulum (GO:0005783);; Cellular Component: cilium (GO:0005929);; Biological Process: dorsal/ventral pattern formation (GO:0009953);; Biological Process: regulation of cardiac muscle contraction by calcium ion signaling (GO:0010882);; Cellular Component: basolateral plasma membrane (GO:0016323);; Cellular Component: lateral plasma membrane (GO:0016328);; Biological Process: regulation of collagen biosynthetic process (GO:0032965);; Biological Process: detection of mechanical stimulus (GO:0050982);; Biological Process: calcium ion transmembrane transport (GO:0070588);; Biological Process: proximal convoluted tubule development (GO:0072019);; Biological Process: pronephros morphogenesis (GO:0072114);; 	K04986|0.0|dre:432387|pkd2	[PT]	--	Polycystin cation channel;; Ion transport protein	Polycystin-2 GN=pkd2 OS=Oryzias latipes (Medaka fish) PE=1 SV=2	PREDICTED: polycystin-2 isoform X2 [Danio rerio]
dre-miR-10c-5p	ENSDARG00000014599	UACCCUGUAGAUCCGGAUUUGU	22	20273.44448	35834.19058	--	--	--	[ER]	--	Molecular Function: transporter activity (GO:0005215);; Cellular Component: integral component of membrane (GO:0016021);; Biological Process: transmembrane transport (GO:0055085);; 	--	[P]	Inorganic ion transport and metabolism 	Sodium:solute symporter family	Sodium-coupled monocarboxylate transporter 1 OS=Xenopus laevis (African clawed frog) PE=2 SV=1	"PREDICTED: solute carrier family 5 (sodium/multivitamin and iodide cotransporter), member 6 isoform X1 [Danio rerio] "
dre-miR-10c-5p	ENSDARG00000015536	UACCCUGUAGAUCCGGAUUUGU	22	20273.44448	35834.19058	--	--	--	--	--	"Molecular Function: DNA binding (GO:0003677);; Biological Process: regulation of transcription, DNA-templated (GO:0006355);; Biological Process: multicellular organismal development (GO:0007275);; "	K09269|0.0|dre:567154|sox6	[K]	Transcription 	HMG (high mobility group) box;; HMG-box domain	Transcription factor Sox-6 {ECO:0000312|EMBL:AAI61247.1} GN=sox6 OS=Xenopus tropicalis (Western clawed frog) PE=2 SV=1	transcription factor SOX-6 [Danio rerio] 
dre-miR-10c-5p	ENSDARG00000019362	UACCCUGUAGAUCCGGAUUUGU	22	20273.44448	35834.19058	--	--	--	[R]	General function prediction only 	Molecular Function: nucleotide binding (GO:0000166);; Molecular Function: RNA binding (GO:0003723);; Cellular Component: nucleus (GO:0005634);; Biological Process: mRNA processing (GO:0006397);; Biological Process: dorsal/ventral pattern formation (GO:0009953);; Biological Process: negative regulation of Notch signaling pathway (GO:0045746);; Biological Process: positive regulation of cortical granule exocytosis by positive regulation of cytosolic calcium ion concentration (GO:0060472);; Biological Process: intestinal epithelial structure maintenance (GO:0060729);; 	"K13218|0.0|dre:323490|ptbp1a, ptbp1, wu:fb99f12, zgc:110689"	[A]	RNA processing and modification 	"RNA recognition motif. (a.k.a. RRM, RBD, or RNP domain);; RNA recognition motif (a.k.a. RRM, RBD, or RNP domain);; RNA recognition motif. (a.k.a. RRM, RBD, or RNP domain)"	--	polypyrimidine tract binding protein 1a [Danio rerio] 
dre-miR-10c-5p	ENSDARG00000024847	UACCCUGUAGAUCCGGAUUUGU	22	20273.44448	35834.19058	--	--	--	--	--	--	--	[W]	Extracellular structures 	Collagen triple helix repeat (20 copies);; Fibrillar collagen C-terminal domain;; von Willebrand factor type C domain	Collagen alpha-1(II) chain (Precursor; Fragment) GN=COL2A1 OS=Gallus gallus (Chicken) PE=2 SV=1	PREDICTED: collagen alpha-2(V) chain isoform X1 [Danio rerio]
dre-miR-10c-5p	ENSDARG00000029353	UACCCUGUAGAUCCGGAUUUGU	22	20273.44448	35834.19058	--	--	--	[O]	"Posttranslational modification, protein turnover, chaperones "	Molecular Function: serine-type endopeptidase inhibitor activity (GO:0004867);; Cellular Component: extracellular space (GO:0005615);; Biological Process: negative regulation of endopeptidase activity (GO:0010951);; 	--	[V]	Defense mechanisms 	Serpin (serine protease inhibitor)	Neuroserpin (Precursor) GN=SERPINI1 OS=Gallus gallus (Chicken) PE=1 SV=1	glia-derived nexin precursor [Danio rerio] 
dre-miR-10c-5p	ENSDARG00000034043	UACCCUGUAGAUCCGGAUUUGU	22	20273.44448	35834.19058	--	--	--	--	--	"Molecular Function: sequence-specific DNA binding transcription factor activity (GO:0003700);; Cellular Component: nucleus (GO:0005634);; Biological Process: regulation of transcription, DNA-templated (GO:0006355);; Molecular Function: sequence-specific DNA binding (GO:0043565);; "	--	[K]	Transcription 	Homeobox KN domain;; Homeobox domain	Iroquois-class homeodomain protein irx-5 {ECO:0000250|UniProtKB:Q90XW5} OS=Xenopus tropicalis (Western clawed frog) PE=2 SV=1	iroquois-class homeodomain protein IRX-5 [Danio rerio] 
dre-miR-10c-5p	ENSDARG00000045955	UACCCUGUAGAUCCGGAUUUGU	22	20273.44448	35834.19058	--	--	--	--	--	--	--	--	--	"Erythropoietin receptor, ligand binding;; Interleukin-6 receptor alpha chain, binding"	Prolactin receptor (Precursor) GN=prlr OS=Oreochromis niloticus (Nile tilapia) PE=2 SV=1	PREDICTED: prolactin receptor b isoform X1 [Danio rerio]
dre-miR-10c-5p	ENSDARG00000051857	UACCCUGUAGAUCCGGAUUUGU	22	20273.44448	35834.19058	--	--	--	--	--	Molecular Function: zinc ion binding (GO:0008270);; 	--	[TZR]	--	PET Domain;; LIM domain	Testin GN=TES OS=Gallus gallus (Chicken) PE=2 SV=1	testin [Danio rerio]
dre-miR-10c-5p	ENSDARG00000053966	UACCCUGUAGAUCCGGAUUUGU	22	20273.44448	35834.19058	--	--	--	[Q]	"Secondary metabolites biosynthesis, transport and catabolism "	"Molecular Function: DNA binding (GO:0003677);; Molecular Function: sequence-specific DNA binding transcription factor activity (GO:0003700);; Molecular Function: monooxygenase activity (GO:0004497);; Molecular Function: iron ion binding (GO:0005506);; Biological Process: regulation of transcription, DNA-templated (GO:0006355);; Molecular Function: electron carrier activity (GO:0009055);; Molecular Function: oxidoreductase activity, acting on paired donors, with incorporation or reduction of molecular oxygen (GO:0016705);; Molecular Function: heme binding (GO:0020037);; Biological Process: oxidation-reduction process (GO:0055114);; "	--	[Q]	"Secondary metabolites biosynthesis, transport and catabolism "	Cytochrome P450	"Steroid 17-alpha-hydroxylase/17,20 lyase GN=cyp17a1 OS=Oryzias latipes (Medaka fish) PE=2 SV=1"	"cytochrome P450, family 17, subfamily A, polypeptide 2 precursor [Danio rerio] "
dre-miR-10c-5p	ENSDARG00000055075	UACCCUGUAGAUCCGGAUUUGU	22	20273.44448	35834.19058	--	--	--	--	--	Molecular Function: actin binding (GO:0003779);; Biological Process: cytoskeleton organization (GO:0007010);; 	"K10369|0.0|dre:30112|svil, fd05a09, wu:fd05a09"	[Z]	Cytoskeleton 	Gelsolin repeat;; Villin headpiece domain	Villin-1 GN=VIL1 OS=Gallus gallus (Chicken) PE=1 SV=2	PREDICTED: supervillin isoform X15 [Danio rerio]
dre-miR-10c-5p	ENSDARG00000058045	UACCCUGUAGAUCCGGAUUUGU	22	20273.44448	35834.19058	--	--	--	--	--	Biological Process: signal transduction (GO:0007165);; Cellular Component: membrane (GO:0016020);; Biological Process: pathogen-associated molecular pattern dependent induction by symbiont of host innate immune response (GO:0052033);; 	--	[T]	Signal transduction mechanisms 	Leucine rich repeat;; Leucine Rich repeats (2 copies);; TIR domain;; TIR domain;; Leucine Rich Repeat	Toll-like receptor 2 type-2 (Precursor) GN=TLR2-2 OS=Gallus gallus (Chicken) PE=2 SV=1	toll-like receptor 21 precursor [Danio rerio]
dre-miR-10c-5p	ENSDARG00000060618	UACCCUGUAGAUCCGGAUUUGU	22	20273.44448	35834.19058	--	--	--	--	--	--	--	[YU]	--	Exportin 1-like protein;; Importin-beta N-terminal domain	Importin-13 GN=IPO13 OS=Gallus gallus (Chicken) PE=2 SV=1	PREDICTED: importin-13 isoform X1 [Danio rerio]
dre-miR-10d-5p	ENSDARG00000008107	UACCCUGUAGAACCGAAUGUGUG	23	5761.977097	12698.06025	0	1.139972302	up	[RTKL]	--	Molecular Function: non-membrane spanning protein tyrosine kinase activity (GO:0004715);; Molecular Function: ATP binding (GO:0005524);; Cellular Component: nucleus (GO:0005634);; Cellular Component: mitochondrial inner membrane (GO:0005743);; Cellular Component: cytoskeleton (GO:0005856);; Cellular Component: plasma membrane (GO:0005886);; Biological Process: protein phosphorylation (GO:0006468);; Biological Process: cell cycle (GO:0007049);; Biological Process: cell adhesion (GO:0007155);; 	"K05704|0.0|dre:325084|src, c-src, fc54g04, sb:cb864, wu:fc54g04"	[T]	Signal transduction mechanisms 	Protein tyrosine kinase;; Protein kinase domain;; SH2 domain;; SH3 domain;; Variant SH3 domain;; Variant SH3 domain	Proto-oncogene tyrosine-protein kinase Src GN=src OS=Danio rerio (Zebrafish) PE=1 SV=2	RecName: Full=Proto-oncogene tyrosine-protein kinase Src; AltName: Full=Proto-oncogene c-Src; AltName: Full=pp60c-src; Short=p60-Src [Danio rerio] 
dre-miR-10d-5p	ENSDARG00000010267	UACCCUGUAGAACCGAAUGUGUG	23	5761.977097	12698.06025	0	1.139972302	up	[F]	Nucleotide transport and metabolism 	"Molecular Function: nucleotide binding (GO:0000166);; Molecular Function: dihydroorotate oxidase activity (GO:0004158);; Cellular Component: cytoplasm (GO:0005737);; Biological Process: uracil catabolic process (GO:0006212);; Biological Process: thymidine catabolic process (GO:0006214);; Biological Process: UMP biosynthetic process (GO:0006222);; Molecular Function: electron carrier activity (GO:0009055);; Molecular Function: dihydropyrimidine dehydrogenase (NADP+) activity (GO:0017113);; Biological Process: beta-alanine biosynthetic process (GO:0019483);; Molecular Function: metal ion binding (GO:0046872);; Molecular Function: 4 iron, 4 sulfur cluster binding (GO:0051539);; Biological Process: oxidation-reduction process (GO:0055114);; "	"K00207|0.0|dre:405829|dpyd, MGC77205, zgc:77205"	[F]	Nucleotide transport and metabolism 	"Dihydroorotate dehydrogenase;; Dihydroprymidine dehydrogenase domain II, 4Fe-4S cluster;; 4Fe-4S dicluster domain;; Pyridine nucleotide-disulphide oxidoreductase;; Dihydrouridine synthase (Dus);; 4Fe-4S dicluster domain;; NAD(P)-binding Rossmann-like domain;; 4Fe-4S dicluster domain;; Pyridine nucleotide-disulphide oxidoreductase"	Dihydropyrimidine dehydrogenase [NADP(+)] GN=dpyd OS=Danio rerio (Zebrafish) PE=2 SV=1	dihydropyrimidine dehydrogenase [NADP(+)] [Danio rerio] 
dre-miR-10d-5p	ENSDARG00000016818	UACCCUGUAGAACCGAAUGUGUG	23	5761.977097	12698.06025	0	1.139972302	up	[V]	Defense mechanisms 	Molecular Function: ATP binding (GO:0005524);; Biological Process: ATP catabolic process (GO:0006200);; Cellular Component: membrane (GO:0016020);; Molecular Function: ATPase activity (GO:0016887);; 	--	[Q]	"Secondary metabolites biosynthesis, transport and catabolism "	ABC transporter;; ABC-2 type transporter;; AAA domain	"ATP-binding cassette sub-family B member 8, mitochondrial (Precursor) GN=abcb8 OS=Danio rerio (Zebrafish) PE=2 SV=1"	ATP-binding cassette sub-family G member 2 [Danio rerio] 
dre-miR-10d-5p	ENSDARG00000017316	UACCCUGUAGAACCGAAUGUGUG	23	5761.977097	12698.06025	0	1.139972302	up	--	--	Molecular Function: chaperone binding (GO:0051087);; 	"K09559|0.0|dre:569580|bag5, MGC114117, zgc:114117"	[T]	Signal transduction mechanisms 	BAG domain	BAG family molecular chaperone regulator 5 GN=BAG5 OS=Gallus gallus (Chicken) PE=2 SV=1	PREDICTED: BAG family molecular chaperone regulator 5 isoform X2 [Danio rerio]
dre-miR-10d-5p	ENSDARG00000017624	UACCCUGUAGAACCGAAUGUGUG	23	5761.977097	12698.06025	0	1.139972302	up	--	--	Molecular Function: structural molecule activity (GO:0005198);; Biological Process: fin regeneration (GO:0031101);; Cellular Component: keratin filament (GO:0045095);; 	"K07605|0.0|dre:794486|krt4, MGC76893, cb59, etID20321.6, krt8, wu:fa91a11, wu:fd19e09, wu:fl23c09, zf-K8"	--	--	Intermediate filament protein	"Keratin, type II cytoskeletal 8 OS=Danio rerio (Zebrafish) PE=1 SV=1"	Krt4 protein [Danio rerio]
dre-miR-10d-5p	ENSDARG00000022853	UACCCUGUAGAACCGAAUGUGUG	23	5761.977097	12698.06025	0	1.139972302	up	--	--	"Molecular Function: transferase activity, transferring glycosyl groups (GO:0016757);; "	--	[S]	Function unknown 	Protein of unknown function (DUF563)	EGF domain-specific O-linked N-acetylglucosamine transferase (Precursor) GN=EOGT OS=Gallus gallus (Chicken) PE=2 SV=2	PREDICTED: EGF domain-specific O-linked N-acetylglucosamine transferase isoform X1 [Danio rerio]
dre-miR-10d-5p	ENSDARG00000030598	UACCCUGUAGAACCGAAUGUGUG	23	5761.977097	12698.06025	0	1.139972302	up	[H]	Coenzyme transport and metabolism 	Molecular Function: nicotinate-nucleotide diphosphorylase (carboxylating) activity (GO:0004514);; Molecular Function: nicotinate phosphoribosyltransferase activity (GO:0004516);; Biological Process: NAD biosynthetic process (GO:0009435);; 	K03462|0.0|dre:100330160|pre-B cell enhancing factor-like	--	--	Nicotinate phosphoribosyltransferase (NAPRTase) family	--	PREDICTED: nicotinamide phosphoribosyltransferase [Danio rerio]
dre-miR-10d-5p	ENSDARG00000030694	UACCCUGUAGAACCGAAUGUGUG	23	5761.977097	12698.06025	0	1.139972302	up	[C]	Energy production and conversion 	"Molecular Function: hydrogen-exporting ATPase activity, phosphorylative mechanism (GO:0008553);; Biological Process: ATP hydrolysis coupled proton transport (GO:0015991);; Cellular Component: proton-transporting two-sector ATPase complex, catalytic domain (GO:0033178);; Molecular Function: proton-transporting ATPase activity, rotational mechanism (GO:0046961);; Biological Process: notochord cell vacuolation (GO:0060036);; Biological Process: retina development in camera-type eye (GO:0060041);; "	"K02150|5e-127|dre:192335|atp6v1e1, atp6e, chunp6932, fj35f08, wu:fj35f08"	[C]	Energy production and conversion 	ATP synthase (E/31 kDa) subunit	--	Atp6v1e1 protein [Danio rerio] 
dre-miR-10d-5p	ENSDARG00000034043	UACCCUGUAGAACCGAAUGUGUG	23	5761.977097	12698.06025	0	1.139972302	up	--	--	"Molecular Function: sequence-specific DNA binding transcription factor activity (GO:0003700);; Cellular Component: nucleus (GO:0005634);; Biological Process: regulation of transcription, DNA-templated (GO:0006355);; Molecular Function: sequence-specific DNA binding (GO:0043565);; "	--	[K]	Transcription 	Homeobox KN domain;; Homeobox domain	Iroquois-class homeodomain protein irx-5 {ECO:0000250|UniProtKB:Q90XW5} OS=Xenopus tropicalis (Western clawed frog) PE=2 SV=1	iroquois-class homeodomain protein IRX-5 [Danio rerio] 
dre-miR-10d-5p	ENSDARG00000042637	UACCCUGUAGAACCGAAUGUGUG	23	5761.977097	12698.06025	0	1.139972302	up	--	--	Molecular Function: DNA binding (GO:0003677);; Molecular Function: telomeric template RNA reverse transcriptase activity (GO:0003721);; Molecular Function: RNA binding (GO:0003723);; Cellular Component: nucleus (GO:0005634);; Biological Process: RNA-dependent DNA replication (GO:0006278);; Biological Process: spermatogenesis (GO:0007283);; Biological Process: erythrocyte maturation (GO:0043249);; Biological Process: intestinal epithelial structure maintenance (GO:0060729);; 	K11126|0.0|dre:796551|tert	[LB]	--	Telomerase ribonucleoprotein complex - RNA binding domain;; Reverse transcriptase (RNA-dependent DNA polymerase)	--	telomerase reverse transcriptase [Danio rerio] 
dre-miR-10d-5p	ENSDARG00000051857	UACCCUGUAGAACCGAAUGUGUG	23	5761.977097	12698.06025	0	1.139972302	up	--	--	Molecular Function: zinc ion binding (GO:0008270);; 	--	[TZR]	--	PET Domain;; LIM domain	Testin GN=TES OS=Gallus gallus (Chicken) PE=2 SV=1	testin [Danio rerio]
dre-miR-10d-5p	ENSDARG00000058494	UACCCUGUAGAACCGAAUGUGUG	23	5761.977097	12698.06025	0	1.139972302	up	[O]	"Posttranslational modification, protein turnover, chaperones "	Molecular Function: ATP binding (GO:0005524);; Biological Process: protein folding (GO:0006457);; Biological Process: response to heat (GO:0009408);; Molecular Function: heat shock protein binding (GO:0031072);; Molecular Function: metal ion binding (GO:0046872);; Molecular Function: unfolded protein binding (GO:0051082);; 	"K09504|0.0|dre:335894|dnaja3a, wu:fj36c02"	[O]	"Posttranslational modification, protein turnover, chaperones "	DnaJ domain;; DnaJ C terminal domain;; DnaJ central domain	DnaJ homolog subfamily C member 10 (Precursor) GN=dnajc10 OS=Xenopus laevis (African clawed frog) PE=2 SV=1	"dnaJ homolog subfamily A member 3, mitochondrial [Danio rerio] "
dre-miR-10d-5p	ENSDARG00000060557	UACCCUGUAGAACCGAAUGUGUG	23	5761.977097	12698.06025	0	1.139972302	up	[Z]	Cytoskeleton 	Molecular Function: nucleotide binding (GO:0000166);; Cellular Component: microtubule cytoskeleton (GO:0015630);; Cellular Component: protein complex (GO:0043234);; Cellular Component: cytoskeletal part (GO:0044430);; 	K10393|0.0|aml:100471340|KIF2A	[Z]	Cytoskeleton 	Kinesin motor domain	Kinesin-like protein KIF2A OS=Gallus gallus (Chicken) PE=2 SV=2	PREDICTED: kinesin-like protein KIF2A [Danio rerio]
dre-miR-10d-5p	ENSDARG00000077467	UACCCUGUAGAACCGAAUGUGUG	23	5761.977097	12698.06025	0	1.139972302	up	--	--	Biological Process: neural crest cell migration (GO:0001755);; Biological Process: positive regulation of gene expression (GO:0010628);; Biological Process: Schwann cell development (GO:0014044);; Biological Process: melanocyte differentiation (GO:0030318);; Biological Process: enteric nervous system development (GO:0048484);; Biological Process: oligodendrocyte differentiation (GO:0048709);; Biological Process: semicircular canal morphogenesis (GO:0048752);; Biological Process: otolith development (GO:0048840);; Biological Process: negative regulation of neurogenesis (GO:0050768);; Biological Process: otic vesicle morphogenesis (GO:0071600);; 	K09270|0.0|dre:100332806|SRY-box containing gene 10-like	[K]	Transcription 	Sox developmental protein N terminal;; HMG (high mobility group) box;; HMG-box domain	Transcription factor SOX-10 GN=SOX10 OS=Gallus gallus (Chicken) PE=2 SV=2	transcription factor SOX-10 [Danio rerio] 
dre-miR-10d-5p	ENSDARG00000079067	UACCCUGUAGAACCGAAUGUGUG	23	5761.977097	12698.06025	0	1.139972302	up	--	--	--	--	[LK]	--	RNAPII transcription regulator C-terminal;; Dos2-interacting transcription regulator of RNA-Pol-II;; HEAT repeats	MMS19 nucleotide excision repair protein homolog GN=mms19 OS=Danio rerio (Zebrafish) PE=3 SV=1	RecName: Full=MMS19 nucleotide excision repair protein homolog; AltName: Full=MMS19-like protein [Danio rerio]
dre-miR-122	ENSDARG00000021987	UGGAGUGUGACAAUGGUGUUUG	22	10868.54515	11314.91215	--	--	--	[Z]	Cytoskeleton 	--	"K10388|0.0|dre:567639|fa95h11, plec1-like, wu:fa95h11"	[Z]	Cytoskeleton 	Plectin repeat;; Calponin homology (CH) domain;; CAMSAP CH domain	Alpha-actinin-4 GN=ACTN4 OS=Gallus gallus (Chicken) PE=1 SV=1	PREDICTED: plectin isoform X2 [Danio rerio]
dre-miR-122	ENSDARG00000028173	UGGAGUGUGACAAUGGUGUUUG	22	10868.54515	11314.91215	--	--	--	--	--	Molecular Function: inorganic anion exchanger activity (GO:0005452);; Biological Process: anion transport (GO:0006820);; Cellular Component: integral component of membrane (GO:0016021);; Cellular Component: basolateral plasma membrane (GO:0016323);; Cellular Component: apical plasma membrane (GO:0016324);; Biological Process: ion transmembrane transport (GO:0034220);; 	--	[P]	Inorganic ion transport and metabolism 	HCO3- transporter family;; Band 3 cytoplasmic domain	Band 3 anion transport protein GN=SLC4A1 OS=Gallus gallus (Chicken) PE=2 SV=1	PREDICTED: anion exchange protein 2 isoform X1 [Danio rerio]
dre-miR-122	ENSDARG00000038834	UGGAGUGUGACAAUGGUGUUUG	22	10868.54515	11314.91215	--	--	--	[C]	Energy production and conversion 	Molecular Function: electron-transferring-flavoprotein dehydrogenase activity (GO:0004174);; Biological Process: respiratory electron transport chain (GO:0022904);; Molecular Function: iron-sulfur cluster binding (GO:0051536);; 	"K00311|0.0|dre:447859|etfdh, wu:fa05a11, wu:fb71g06, zgc:92093"	[C]	Energy production and conversion 	Electron transfer flavoprotein-ubiquinone oxidoreductase;; FAD dependent oxidoreductase;; FAD binding domain;; NAD(P)-binding Rossmann-like domain;; Pyridine nucleotide-disulphide oxidoreductase;; FAD-NAD(P)-binding;; Thi4 family	--	"electron transfer flavoprotein-ubiquinone oxidoreductase, mitochondrial [Danio rerio] "
dre-miR-122	ENSDARG00000043243	UGGAGUGUGACAAUGGUGUUUG	22	10868.54515	11314.91215	--	--	--	[RTKL]	--	Molecular Function: protein kinase C activity (GO:0004697);; Molecular Function: ATP binding (GO:0005524);; Cellular Component: intracellular (GO:0005622);; Biological Process: protein phosphorylation (GO:0006468);; Biological Process: intracellular signal transduction (GO:0035556);; Molecular Function: metal ion binding (GO:0046872);; 	--	[T]	Signal transduction mechanisms 	Protein kinase domain;; Protein tyrosine kinase;; Phorbol esters/diacylglycerol binding domain (C1 domain);; C2 domain;; Protein kinase C terminal domain	Protein kinase C beta type GN=prkcbb OS=Danio rerio (Zebrafish) PE=2 SV=1	"protein kinase C, eta, b [Danio rerio] "
dre-miR-122	ENSDARG00000061784	UGGAGUGUGACAAUGGUGUUUG	22	10868.54515	11314.91215	--	--	--	--	--	Molecular Function: GTPase activator activity (GO:0005096);; Molecular Function: phospholipid binding (GO:0005543);; Cellular Component: intracellular (GO:0005622);; Biological Process: signal transduction (GO:0007165);; 	--	[T]	Signal transduction mechanisms 	RhoGAP domain;; PH domain	Rho GTPase-activating protein 21 GN=arhgap21 OS=Xenopus tropicalis (Western clawed frog) PE=2 SV=1	rho GTPase-activating protein 25 [Danio rerio]
dre-miR-122	ENSDARG00000062590	UGGAGUGUGACAAUGGUGUUUG	22	10868.54515	11314.91215	--	--	--	[Z]	Cytoskeleton 	Molecular Function: actin binding (GO:0003779);; Cellular Component: cytoskeleton (GO:0005856);; 	"K10388|0.0|dre:567639|fa95h11, plec1-like, wu:fa95h11"	[Z]	Cytoskeleton 	Plectin repeat;; Calponin homology (CH) domain;; CAMSAP CH domain	Alpha-actinin-4 GN=ACTN4 OS=Gallus gallus (Chicken) PE=1 SV=1	PREDICTED: plectin isoform X14 [Danio rerio] 
dre-miR-122	ENSDARG00000070416	UGGAGUGUGACAAUGGUGUUUG	22	10868.54515	11314.91215	--	--	--	[E]	Amino acid transport and metabolism 	--	--	--	--	"Alanine racemase, N-terminal domain;; Putative serine dehydratase domain"	--	PREDICTED: uncharacterized protein LOC571260 isoform X1 [Danio rerio]
dre-miR-122	ENSDARG00000071626	UGGAGUGUGACAAUGGUGUUUG	22	10868.54515	11314.91215	--	--	--	--	--	Molecular Function: retinoic acid binding (GO:0001972);; Molecular Function: prostaglandin-D synthase activity (GO:0004667);; Molecular Function: transporter activity (GO:0005215);; Cellular Component: extracellular region (GO:0005576);; Biological Process: lipid metabolic process (GO:0006629);; Biological Process: transport (GO:0006810);; Molecular Function: small molecule binding (GO:0036094);; 	--	--	--	Lipocalin / cytosolic fatty-acid binding protein family	Lipocalin (Precursor) OS=Bufo marinus (Giant toad) PE=1 SV=1	Zgc:158768 [Danio rerio]
dre-miR-122	ENSDARG00000074730	UGGAGUGUGACAAUGGUGUUUG	22	10868.54515	11314.91215	--	--	--	[RTKL]	--	Molecular Function: protein serine/threonine kinase activity (GO:0004674);; Molecular Function: ATP binding (GO:0005524);; Biological Process: protein phosphorylation (GO:0006468);; 	K06633|0.0|dre:100049158|im:7157379	[D]	"Cell cycle control, cell division, chromosome partitioning "	Protein kinase domain;; Protein tyrosine kinase;; Kinase-like	Membrane-associated tyrosine- and threonine-specific cdc2-inhibitory kinase GN=pkmyt1 OS=Xenopus laevis (African clawed frog) PE=1 SV=1	PREDICTED: membrane-associated tyrosine- and threonine-specific cdc2-inhibitory kinase isoform X1 [Danio rerio] 
dre-miR-122	ENSDARG00000087439	UGGAGUGUGACAAUGGUGUUUG	22	10868.54515	11314.91215	--	--	--	[R]	General function prediction only 	--	--	[R]	General function prediction only 	"Zinc-finger double domain;; Zinc finger, C2H2 type;; C2H2-type zinc finger;; C2H2-type zinc finger;; Zinc-finger double-stranded RNA-binding"	Oocyte zinc finger protein XlCOF7.1 (Fragment) OS=Xenopus laevis (African clawed frog) PE=2 SV=1	PREDICTED: zinc finger protein 628 [Danio rerio] 
dre-miR-122	ENSDARG00000087818	UGGAGUGUGACAAUGGUGUUUG	22	10868.54515	11314.91215	--	--	--	--	--	--	--	--	--	Immunoglobulin V-set domain;; Immunoglobulin I-set domain;; Natural killer cell receptor 2B4	--	PREDICTED: natural killer cell receptor 2B4-like isoform X1 [Danio rerio]
dre-miR-124-3p	ENSDARG00000037285	UAAGGCACGCGGUGAAUGCCAA	22	609.1059689	440.4484968	--	--	--	[G]	Carbohydrate transport and metabolism 	Biological Process: lens development in camera-type eye (GO:0002088);; Biological Process: water transport (GO:0006833);; Molecular Function: water channel activity (GO:0015250);; Cellular Component: integral component of membrane (GO:0016021);; Biological Process: transmembrane transport (GO:0055085);; 	"K09863|1e-171|dre:445140|mipa, mip1, zgc:100858"	[G]	Carbohydrate transport and metabolism 	Major intrinsic protein	Lens fiber major intrinsic protein OS=Lithobates pipiens (Northern leopard frog) PE=1 SV=1	major intrinsic protein of lens fiber a [Danio rerio] 
dre-miR-124-3p	ENSDARG00000043376	UAAGGCACGCGGUGAAUGCCAA	22	609.1059689	440.4484968	--	--	--	--	--	Biological Process: vasculogenesis (GO:0001570);; Molecular Function: calcium ion binding (GO:0005509);; 	--	[T]	Signal transduction mechanisms 	EMI domain;; Calcium-binding EGF domain;; EGF-like domain	Epidermal growth factor-like protein 6 (Precursor) GN=egfl6 OS=Xenopus laevis (African clawed frog) PE=2 SV=1	epidermal growth factor-like protein 7 precursor [Danio rerio] 
dre-miR-124-3p	ENSDARG00000055338	UAAGGCACGCGGUGAAUGCCAA	22	609.1059689	440.4484968	--	--	--	--	--	Molecular Function: calcium-dependent cysteine-type endopeptidase activity (GO:0004198);; Molecular Function: calcium ion binding (GO:0005509);; Cellular Component: intracellular (GO:0005622);; Biological Process: proteolysis (GO:0006508);; 	--	[OT]	--	"Calpain family cysteine protease;; Calpain large subunit, domain III;; EF hand;; EF-hand domain pair;; EF-hand domain pair;; EF-hand domain"	Calpain-1 catalytic subunit OS=Gallus gallus (Chicken) PE=1 SV=2	PREDICTED: calpain-1 catalytic subunit [Danio rerio]
dre-miR-124-3p	ENSDARG00000058603	UAAGGCACGCGGUGAAUGCCAA	22	609.1059689	440.4484968	--	--	--	--	--	--	--	[R]	General function prediction only 	MORN repeat	Radial spoke head 10 homolog B GN=rsph10b OS=Danio rerio (Zebrafish) PE=2 SV=1	junctophilin 1a [Danio rerio]
dre-miR-124-3p	ENSDARG00000074389	UAAGGCACGCGGUGAAUGCCAA	22	609.1059689	440.4484968	--	--	--	--	--	Molecular Function: G-protein coupled receptor activity (GO:0004930);; Biological Process: G-protein coupled receptor signaling pathway (GO:0007186);; Cellular Component: integral component of membrane (GO:0016021);; 	K08411|0.0|dre:564928|probable G-protein coupled receptor 26-like	[R]	General function prediction only 	7 transmembrane receptor (rhodopsin family);; Serpentine type 7TM GPCR chemoreceptor Srx	Trace amine-associated receptor 13c {ECO:0000312|ZFIN:ZDB-GENE-041014-60} OS=Danio rerio (Zebrafish) PE=1 SV=1	PREDICTED: G-protein coupled receptor 26 [Danio rerio]
dre-miR-124-3p	ENSDARG00000078196	UAAGGCACGCGGUGAAUGCCAA	22	609.1059689	440.4484968	--	--	--	[C]	Energy production and conversion 	--	--	[C]	Energy production and conversion 	Glycerophosphoryl diester phosphodiesterase family	Glycerophosphodiester phosphodiesterase domain-containing protein 5 GN=GDPD5 OS=Gallus gallus (Chicken) PE=1 SV=1	"PREDICTED: glycerophosphodiester phosphodiesterase domain-containing protein 4, partial [Danio rerio]"
dre-miR-124-3p	ENSDARG00000086764	UAAGGCACGCGGUGAAUGCCAA	22	609.1059689	440.4484968	--	--	--	--	--	--	--	[KTDL]	--	BRCA1 C Terminus (BRCT) domain;; FHA domain;; twin BRCT domain	PAX-interacting protein 1 GN=paxip1 OS=Xenopus laevis (African clawed frog) PE=1 SV=1	PREDICTED: mediator of DNA damage checkpoint protein 1 [Danio rerio]
dre-miR-124-4-5p	ENSDARG00000012019	UGUGUUCACAGUGGACCUUGAU	22	257.6986791	245.252909	--	--	--	--	--	Cellular Component: integral component of plasma membrane (GO:0005887);; Biological Process: chloride transport (GO:0006821);; Biological Process: central nervous system development (GO:0007417);; Molecular Function: glycine binding (GO:0016594);; Molecular Function: extracellular-glycine-gated chloride channel activity (GO:0016934);; Molecular Function: transmitter-gated ion channel activity (GO:0022824);; Cellular Component: cell junction (GO:0030054);; Biological Process: ion transmembrane transport (GO:0034220);; Cellular Component: chloride channel complex (GO:0034707);; Biological Process: response to amino acid (GO:0043200);; Cellular Component: postsynaptic membrane (GO:0045211);; Biological Process: regulation of neuron differentiation (GO:0045664);; 	"K05193|0.0|dre:30676|glra1, [a]Z1"	[T]	Signal transduction mechanisms 	Neurotransmitter-gated ion-channel ligand binding domain;; Neurotransmitter-gated ion-channel transmembrane region	Glycine receptor subunit alphaZ1 (Precursor) GN=glra1 OS=Danio rerio (Zebrafish) PE=2 SV=1	PREDICTED: glycine receptor subunit alphaZ1 isoform X1 [Danio rerio] 
dre-miR-124-4-5p	ENSDARG00000019791	UGUGUUCACAGUGGACCUUGAU	22	257.6986791	245.252909	--	--	--	[QR]	--	Biological Process: protein methylation (GO:0006479);; Molecular Function: S-adenosylmethionine-dependent methyltransferase activity (GO:0008757);; 	"K11436|0.0|dre:550348|prmt3, hrmt1l3, zgc:112498"	[OKT]	--	Methyltransferase domain;; Ribosomal protein L11 methyltransferase (PrmA);; Methyltransferase domain;; PRMT5 arginine-N-methyltransferase;; Methyltransferase domain;; Methyltransferase domain;; Methyltransferase small domain;; Protein of unknown function (DUF1698);; Methyltransferase domain;; FtsJ-like methyltransferase;; Tellurite resistance protein TehB	Protein arginine N-methyltransferase 1-A {ECO:0000312|EMBL:BAC53990.1} GN=prmt1-a OS=Xenopus laevis (African clawed frog) PE=1 SV=1	protein arginine N-methyltransferase 3 [Danio rerio] 
dre-miR-124-4-5p	ENSDARG00000061371	UGUGUUCACAGUGGACCUUGAU	22	257.6986791	245.252909	--	--	--	--	--	Molecular Function: calcium ion binding (GO:0005509);; Cellular Component: plasma membrane (GO:0005886);; Biological Process: homophilic cell adhesion (GO:0007156);; Cellular Component: integral component of membrane (GO:0016021);; 	K06805|0.0|ptr:471585|CDH18	[S]	Function unknown 	Cadherin domain;; Cadherin cytoplasmic region	Cadherin-10 (Precursor) GN=CDH10 OS=Gallus gallus (Chicken) PE=2 SV=1	PREDICTED: cadherin-18 [Esox lucius]
dre-miR-124-4-5p	ENSDARG00000071238	UGUGUUCACAGUGGACCUUGAU	22	257.6986791	245.252909	--	--	--	--	--	Cellular Component: intracellular (GO:0005622);; Molecular Function: zinc ion binding (GO:0008270);; 	--	--	--	"SPRY-associated domain;; zinc finger of C3HC4-type, RING;; SPRY domain;; Zinc finger, C3HC4 type (RING finger);; Zinc finger, C3HC4 type (RING finger);; B-box zinc finger;; Zinc finger, C3HC4 type (RING finger);; Ring finger domain"	Zinc-binding protein A33 OS=Pleurodeles waltl (Iberian ribbed newt) PE=1 SV=2	PREDICTED: tripartite motif-containing protein 16 isoform X1 [Danio rerio]
dre-miR-124-4-5p	ENSDARG00000086846	UGUGUUCACAGUGGACCUUGAU	22	257.6986791	245.252909	--	--	--	--	--	--	K06261|4e-15|oaa:100087550|similar to platelet glycoprotein Ib-alpha	[R]	General function prediction only 	Leucine rich repeat;; Leucine Rich repeats (2 copies);; Leucine Rich Repeat	"Leucine-rich repeat, immunoglobulin-like domain and transmembrane domain-containing protein 2 (Precursor) GN=lrit2 OS=Danio rerio (Zebrafish) PE=2 SV=2"	PREDICTED: platelet glycoprotein Ib alpha chain-like [Danio rerio]
dre-miR-124-5p	ENSDARG00000004635	CGUGUUCACAGCGGACCUUGAU	22	106.1112208	94.66147059	--	--	--	[RTKL]	--	--	"K05108|0.0|dre:562195|epha7, fc51g03, si:dkey-23k6.1, wu:fc51g03"	[T]	Signal transduction mechanisms 	Protein tyrosine kinase;; Ephrin receptor ligand binding domain;; Protein kinase domain;; Fibronectin type III domain;; Ephrin type-A receptor 2 transmembrane domain;; SAM domain (Sterile alpha motif);; SAM domain (Sterile alpha motif);; GCC2 and GCC3;; SusE outer membrane protein	Ephrin type-A receptor 7 (Precursor) GN=EPHA7 OS=Gallus gallus (Chicken) PE=2 SV=1	ephrin type-A receptor 7 precursor [Danio rerio]
dre-miR-124-5p	ENSDARG00000013375	CGUGUUCACAGCGGACCUUGAU	22	106.1112208	94.66147059	--	--	--	[R]	General function prediction only 	Cellular Component: cytoplasm (GO:0005737);; Biological Process: protein ubiquitination (GO:0016567);; 	--	[R]	General function prediction only 	Ankyrin repeats (3 copies);; Ankyrin repeat;; Ankyrin repeat;; Ankyrin repeats (many copies);; Ankyrin repeats (many copies)	Protein fem-1 homolog C GN=fem1c OS=Danio rerio (Zebrafish) PE=2 SV=2	Fem1c [Danio rerio]
dre-miR-124-5p	ENSDARG00000014218	CGUGUUCACAGCGGACCUUGAU	22	106.1112208	94.66147059	--	--	--	--	--	Molecular Function: DNA binding (GO:0003677);; Cellular Component: nucleus (GO:0005634);; 	"K11588|0.0|dre:335250|mecp2, MGC111857, wu:fk96a04, zgc:111857"	[KB]	--	Methyl-CpG binding domain	--	methyl-CpG-binding protein 2 [Danio rerio] 
dre-miR-124-5p	ENSDARG00000021257	CGUGUUCACAGCGGACCUUGAU	22	106.1112208	94.66147059	--	--	--	--	--	Biological Process: formation of translation preinitiation complex (GO:0001731);; Molecular Function: translation initiation factor activity (GO:0003743);; Cellular Component: eukaryotic translation initiation factor 3 complex (GO:0005852);; Biological Process: regulation of translational initiation (GO:0006446);; Cellular Component: eukaryotic 43S preinitiation complex (GO:0016282);; Cellular Component: eukaryotic 48S preinitiation complex (GO:0033290);; 	"K03251|0.0|dre:336498|eif3d, eif3s7, wu:fb12a03, zgc:64097"	[J]	"Translation, ribosomal structure and biogenesis "	Eukaryotic translation initiation factor 3 subunit 7 (eIF-3)	Eukaryotic translation initiation factor 3 subunit D {ECO:0000255|HAMAP-Rule:MF_03003} GN=eif3d OS=Danio rerio (Zebrafish) PE=2 SV=1	RecName: Full=Eukaryotic translation initiation factor 3 subunit D; Short=eIF3d; AltName: Full=Eukaryotic translation initiation factor 3 subunit 7 [Danio rerio] 
dre-miR-124-5p	ENSDARG00000028071	CGUGUUCACAGCGGACCUUGAU	22	106.1112208	94.66147059	--	--	--	--	--	Biological Process: ossification (GO:0001503);; Molecular Function: metalloendopeptidase activity (GO:0004222);; Molecular Function: calcium ion binding (GO:0005509);; Molecular Function: protein binding (GO:0005515);; Biological Process: proteolysis (GO:0006508);; Molecular Function: zinc ion binding (GO:0008270);; Biological Process: fin development (GO:0033333);; Biological Process: determination of ventral identity (GO:0048264);; 	K05502|0.0|dre:572452|bmp1a	[O]	"Posttranslational modification, protein turnover, chaperones "	CUB domain;; Astacin (Peptidase family M12A);; Coagulation Factor Xa inhibitory site;; Calcium-binding EGF domain;; Complement Clr-like EGF-like;; EGF-like domain	Tolloid-like protein 1 (Precursor) GN=tll1 OS=Xenopus laevis (African clawed frog) PE=1 SV=1	Bmp1a protein [Danio rerio]
dre-miR-124-5p	ENSDARG00000036956	CGUGUUCACAGCGGACCUUGAU	22	106.1112208	94.66147059	--	--	--	--	--	"Molecular Function: DNA binding (GO:0003677);; Biological Process: regulation of transcription, DNA-templated (GO:0006355);; "	K11471|0.0|dre:403066|asxl1	--	--	"Asx homology domain;; PHD domain of transcriptional enhancer, Asx;; HB1, ASXL, restriction endonuclease HTH domain"	Putative Polycomb group protein ASXL2 GN=ASXL2 OS=Gallus gallus (Chicken) PE=2 SV=1	PREDICTED: putative Polycomb group protein ASXL2 isoform X2 [Danio rerio]
dre-miR-124-5p	ENSDARG00000037898	CGUGUUCACAGCGGACCUUGAU	22	106.1112208	94.66147059	--	--	--	--	--	Cellular Component: cytoskeleton (GO:0005856);; 	"K10386|0.0|dre:449936|ppl, cb180, im:7140067, im:7149519, sb:cb180"	[Z]	Cytoskeleton 	Plectin repeat	--	PREDICTED: periplakin isoform X1 [Danio rerio]
dre-miR-124-5p	ENSDARG00000051783	CGUGUUCACAGCGGACCUUGAU	22	106.1112208	94.66147059	--	--	--	[J]	"Translation, ribosomal structure and biogenesis "	Molecular Function: structural constituent of ribosome (GO:0003735);; Cellular Component: nucleus (GO:0005634);; Biological Process: translational elongation (GO:0006414);; Biological Process: embryo development (GO:0009790);; Cellular Component: cytosolic large ribosomal subunit (GO:0022625);; Biological Process: ribosome biogenesis (GO:0042254);; 	"K02941|0.0|dre:58101|rplp0, arp, fb04a12, wu:fb15a08, wu:fk48c12"	[J]	"Translation, ribosomal structure and biogenesis "	Ribosomal protein L10;; 60s Acidic ribosomal protein	60S acidic ribosomal protein P0 GN=rplp0 OS=Danio rerio (Zebrafish) PE=2 SV=1	60S acidic ribosomal protein P0 [Danio rerio] 
dre-miR-124-5p	ENSDARG00000052290	CGUGUUCACAGCGGACCUUGAU	22	106.1112208	94.66147059	--	--	--	[R]	General function prediction only 	Molecular Function: GTP binding (GO:0005525);; Cellular Component: intracellular (GO:0005622);; Biological Process: small GTPase mediated signal transduction (GO:0007264);; Biological Process: protein transport (GO:0015031);; 	--	[TU]	--	Ras family;; Miro-like protein;; ADP-ribosylation factor family;; Gtr1/RagA G protein conserved region;; Elongation factor Tu GTP binding domain;; Signal recognition particle receptor beta subunit;; 50S ribosome-binding GTPase	Ras-related protein Rab-33B GN=RAB33B OS=Gallus gallus (Chicken) PE=2 SV=1	uncharacterized protein LOC619200 [Danio rerio] 
dre-miR-124-5p	ENSDARG00000054456	CGUGUUCACAGCGGACCUUGAU	22	106.1112208	94.66147059	--	--	--	[D]	"Cell cycle control, cell division, chromosome partitioning "	--	K10423|0.0|dre:562450|similar to LOC495693 protein	[ZR]	--	CAP-Gly domain;; Ankyrin repeats (3 copies);; Ankyrin repeat;; Ankyrin repeats (many copies);; Ankyrin repeat;; Ankyrin repeats (many copies)	CAP-Gly domain-containing linker protein 3 GN=clip3 OS=Xenopus laevis (African clawed frog) PE=2 SV=1	PREDICTED: CAP-Gly domain-containing linker protein 3 isoform X1 [Danio rerio]
dre-miR-124-5p	ENSDARG00000067859	CGUGUUCACAGCGGACCUUGAU	22	106.1112208	94.66147059	--	--	--	--	--	Biological Process: cell adhesion (GO:0007155);; 	--	[WV]	--	Thrombospondin type 1 domain;; von Willebrand factor type D domain;; Low-density lipoprotein receptor domain class A;; Trypsin Inhibitor like cysteine rich domain;; F5/8 type C domain	SCO-spondin (Precursor) GN=SSPO OS=Gallus gallus (Chicken) PE=2 SV=1	TPA: SCO-spondin precursor [Danio rerio]
dre-miR-124-5p	ENSDARG00000073918	CGUGUUCACAGCGGACCUUGAU	22	106.1112208	94.66147059	--	--	--	--	--	Molecular Function: ubiquitin-protein ligase activity (GO:0004842);; Molecular Function: zinc ion binding (GO:0008270);; Biological Process: protein ubiquitination (GO:0016567);; 	--	[T]	Signal transduction mechanisms 	"Ring finger domain;; Zinc finger, C3HC4 type (RING finger);; TRAF-type zinc finger"	E3 ubiquitin-protein ligase NRDP1 GN=rnf41 OS=Xenopus laevis (African clawed frog) PE=2 SV=1	PREDICTED: RING finger protein 151 [Danio rerio] 
dre-miR-124-5p	ENSDARG00000092292	CGUGUUCACAGCGGACCUUGAU	22	106.1112208	94.66147059	--	--	--	[RTKL]	--	--	--	[T]	Signal transduction mechanisms 	Protein kinase domain;; Protein tyrosine kinase	Serine/threonine-protein kinase pim-2 GN=pim2 OS=Danio rerio (Zebrafish) PE=2 SV=2	PREDICTED: serine/threonine-protein kinase pim-2-like [Danio rerio]
dre-miR-124-5p	ENSDARG00000094352	CGUGUUCACAGCGGACCUUGAU	22	106.1112208	94.66147059	--	--	--	--	--	Molecular Function: serine-type endopeptidase activity (GO:0004252);; Biological Process: proteolysis (GO:0006508);; Biological Process: bone mineralization (GO:0030282);; 	--	--	--	Trypsin	Elastase-1 OS=Salmo salar (Atlantic salmon) PE=1 SV=1	unnamed protein product [Oncorhynchus mykiss]
dre-miR-124-6-5p	ENSDARG00000004635	CGUGUUCACGGCGGACCUUGAU	22	6.339111893	4.334572508	--	--	--	[RTKL]	--	--	"K05108|0.0|dre:562195|epha7, fc51g03, si:dkey-23k6.1, wu:fc51g03"	[T]	Signal transduction mechanisms 	Protein tyrosine kinase;; Ephrin receptor ligand binding domain;; Protein kinase domain;; Fibronectin type III domain;; Ephrin type-A receptor 2 transmembrane domain;; SAM domain (Sterile alpha motif);; SAM domain (Sterile alpha motif);; GCC2 and GCC3;; SusE outer membrane protein	Ephrin type-A receptor 7 (Precursor) GN=EPHA7 OS=Gallus gallus (Chicken) PE=2 SV=1	ephrin type-A receptor 7 precursor [Danio rerio]
dre-miR-124-6-5p	ENSDARG00000010710	CGUGUUCACGGCGGACCUUGAU	22	6.339111893	4.334572508	--	--	--	[R]	General function prediction only 	Molecular Function: nucleotide binding (GO:0000166);; Molecular Function: nucleic acid binding (GO:0003676);; Biological Process: central nervous system development (GO:0007417);; 	"K14411|0.0|dre:541389|msi1, fb40b12, ms1, wu:fb40b12, zgc:103751"	[A]	RNA processing and modification 	"RNA recognition motif. (a.k.a. RRM, RBD, or RNP domain);; RNA recognition motif (a.k.a. RRM, RBD, or RNP domain);; RNA recognition motif. (a.k.a. RRM, RBD, or RNP domain)"	DAZ-associated protein 1 GN=dazap1 OS=Xenopus laevis (African clawed frog) PE=1 SV=1	RNA-binding protein Musashi homolog 1 [Danio rerio] 
dre-miR-124-6-5p	ENSDARG00000013375	CGUGUUCACGGCGGACCUUGAU	22	6.339111893	4.334572508	--	--	--	[R]	General function prediction only 	Cellular Component: cytoplasm (GO:0005737);; Biological Process: protein ubiquitination (GO:0016567);; 	--	[R]	General function prediction only 	Ankyrin repeats (3 copies);; Ankyrin repeat;; Ankyrin repeat;; Ankyrin repeats (many copies);; Ankyrin repeats (many copies)	Protein fem-1 homolog C GN=fem1c OS=Danio rerio (Zebrafish) PE=2 SV=2	Fem1c [Danio rerio]
dre-miR-124-6-5p	ENSDARG00000021257	CGUGUUCACGGCGGACCUUGAU	22	6.339111893	4.334572508	--	--	--	--	--	Biological Process: formation of translation preinitiation complex (GO:0001731);; Molecular Function: translation initiation factor activity (GO:0003743);; Cellular Component: eukaryotic translation initiation factor 3 complex (GO:0005852);; Biological Process: regulation of translational initiation (GO:0006446);; Cellular Component: eukaryotic 43S preinitiation complex (GO:0016282);; Cellular Component: eukaryotic 48S preinitiation complex (GO:0033290);; 	"K03251|0.0|dre:336498|eif3d, eif3s7, wu:fb12a03, zgc:64097"	[J]	"Translation, ribosomal structure and biogenesis "	Eukaryotic translation initiation factor 3 subunit 7 (eIF-3)	Eukaryotic translation initiation factor 3 subunit D {ECO:0000255|HAMAP-Rule:MF_03003} GN=eif3d OS=Danio rerio (Zebrafish) PE=2 SV=1	RecName: Full=Eukaryotic translation initiation factor 3 subunit D; Short=eIF3d; AltName: Full=Eukaryotic translation initiation factor 3 subunit 7 [Danio rerio] 
dre-miR-124-6-5p	ENSDARG00000021433	CGUGUUCACGGCGGACCUUGAU	22	6.339111893	4.334572508	--	--	--	[D]	"Cell cycle control, cell division, chromosome partitioning "	Cellular Component: cytoplasm (GO:0005737);; Molecular Function: O-methyltransferase activity (GO:0008171);; Biological Process: methylation (GO:0032259);; 	--	[R]	General function prediction only 	Maf-like protein;; O-methyltransferase;; Methyltransferase domain	Acetylserotonin O-methyltransferase GN=ASMT OS=Gallus gallus (Chicken) PE=2 SV=1	N-acetylserotonin O-methyltransferase-like protein [Danio rerio] 
dre-miR-124-6-5p	ENSDARG00000024619	CGUGUUCACGGCGGACCUUGAU	22	6.339111893	4.334572508	--	--	--	--	--	"Molecular Function: sequence-specific DNA binding transcription factor activity (GO:0003700);; Cellular Component: nucleus (GO:0005634);; Biological Process: regulation of transcription, DNA-templated (GO:0006355);; Molecular Function: sequence-specific DNA binding (GO:0043565);; "	--	[K]	Transcription 	Fork head domain	Forkhead box protein O3 OS=Xenopus laevis (African clawed frog) PE=2 SV=1	uncharacterized protein LOC566899 [Danio rerio] 
dre-miR-124-6-5p	ENSDARG00000029124	CGUGUUCACGGCGGACCUUGAU	22	6.339111893	4.334572508	--	--	--	--	--	Molecular Function: metalloendopeptidase activity (GO:0004222);; Cellular Component: proteinaceous extracellular matrix (GO:0005578);; Biological Process: proteolysis (GO:0006508);; Molecular Function: zinc ion binding (GO:0008270);; 	"K08629|0.0|dre:569571|novel protein similar to vertebrate ADAM metallopeptidase with thrombospondin type 1 motif, 15 (ADAMTS15)"	[O]	"Posttranslational modification, protein turnover, chaperones "	ADAM-TS Spacer 1;; Reprolysin (M12B) family zinc metalloprotease;; Reprolysin family propeptide;; Thrombospondin type 1 domain;; Metallo-peptidase family M12;; Metallo-peptidase family M12B Reprolysin-like;; Metallo-peptidase family M12B Reprolysin-like	Disintegrin (Precursor) OS=Gloydius saxatilis (Rock mamushi) PE=2 SV=1	A disintegrin and metalloproteinase with thrombospondin motifs 15 precursor [Danio rerio]
dre-miR-124-6-5p	ENSDARG00000035831	CGUGUUCACGGCGGACCUUGAU	22	6.339111893	4.334572508	--	--	--	[K]	Transcription 	Biological Process: liver development (GO:0001889);; Molecular Function: sequence-specific DNA binding transcription factor activity (GO:0003700);; Cellular Component: nucleus (GO:0005634);; Molecular Function: zinc ion binding (GO:0008270);; Biological Process: myeloid cell differentiation (GO:0030099);; Molecular Function: sequence-specific DNA binding (GO:0043565);; Biological Process: positive regulation of transcription from RNA polymerase II promoter (GO:0045944);; Biological Process: digestive tract development (GO:0048565);; Biological Process: cardioblast migration to the midline involved in heart field formation (GO:0060975);; 	"K09183|0.0|dre:58076|gata6, GATA-5, cb603"	[K]	Transcription 	"GATA-type transcription activator, N-terminal;; GATA zinc finger;; TFIIB zinc-binding"	Transcription factor GATA-6 GN=GATA6 OS=Gallus gallus (Chicken) PE=2 SV=1	Gata6 protein [Danio rerio] 
dre-miR-124-6-5p	ENSDARG00000036956	CGUGUUCACGGCGGACCUUGAU	22	6.339111893	4.334572508	--	--	--	--	--	"Molecular Function: DNA binding (GO:0003677);; Biological Process: regulation of transcription, DNA-templated (GO:0006355);; "	K11471|0.0|dre:403066|asxl1	--	--	"Asx homology domain;; PHD domain of transcriptional enhancer, Asx;; HB1, ASXL, restriction endonuclease HTH domain"	Putative Polycomb group protein ASXL2 GN=ASXL2 OS=Gallus gallus (Chicken) PE=2 SV=1	PREDICTED: putative Polycomb group protein ASXL2 isoform X2 [Danio rerio]
dre-miR-124-6-5p	ENSDARG00000045455	CGUGUUCACGGCGGACCUUGAU	22	6.339111893	4.334572508	--	--	--	[J]	"Translation, ribosomal structure and biogenesis "	Molecular Function: tRNA binding (GO:0000049);; Molecular Function: magnesium ion binding (GO:0000287);; Molecular Function: phenylalanine-tRNA ligase activity (GO:0004826);; Molecular Function: ATP binding (GO:0005524);; Cellular Component: cytoplasm (GO:0005737);; Biological Process: phenylalanyl-tRNA aminoacylation (GO:0006432);; Biological Process: tRNA processing (GO:0008033);; 	--	[J]	"Translation, ribosomal structure and biogenesis "	tRNA synthetases class II core domain (F);; Ferredoxin-fold anticodon binding domain	--	Zgc:173439 protein [Danio rerio]
dre-miR-124-6-5p	ENSDARG00000052290	CGUGUUCACGGCGGACCUUGAU	22	6.339111893	4.334572508	--	--	--	[R]	General function prediction only 	Molecular Function: GTP binding (GO:0005525);; Cellular Component: intracellular (GO:0005622);; Biological Process: small GTPase mediated signal transduction (GO:0007264);; Biological Process: protein transport (GO:0015031);; 	--	[TU]	--	Ras family;; Miro-like protein;; ADP-ribosylation factor family;; Gtr1/RagA G protein conserved region;; Elongation factor Tu GTP binding domain;; Signal recognition particle receptor beta subunit;; 50S ribosome-binding GTPase	Ras-related protein Rab-33B GN=RAB33B OS=Gallus gallus (Chicken) PE=2 SV=1	uncharacterized protein LOC619200 [Danio rerio] 
dre-miR-124-6-5p	ENSDARG00000054456	CGUGUUCACGGCGGACCUUGAU	22	6.339111893	4.334572508	--	--	--	[D]	"Cell cycle control, cell division, chromosome partitioning "	--	K10423|0.0|dre:562450|similar to LOC495693 protein	[ZR]	--	CAP-Gly domain;; Ankyrin repeats (3 copies);; Ankyrin repeat;; Ankyrin repeats (many copies);; Ankyrin repeat;; Ankyrin repeats (many copies)	CAP-Gly domain-containing linker protein 3 GN=clip3 OS=Xenopus laevis (African clawed frog) PE=2 SV=1	PREDICTED: CAP-Gly domain-containing linker protein 3 isoform X1 [Danio rerio]
dre-miR-124-6-5p	ENSDARG00000059763	CGUGUUCACGGCGGACCUUGAU	22	6.339111893	4.334572508	--	--	--	--	--	Molecular Function: GABA-A receptor activity (GO:0004890);; Molecular Function: extracellular ligand-gated ion channel activity (GO:0005230);; Cellular Component: plasma membrane (GO:0005886);; Biological Process: ion transport (GO:0006811);; Cellular Component: integral component of membrane (GO:0016021);; Cellular Component: cell junction (GO:0030054);; Cellular Component: postsynaptic membrane (GO:0045211);; 	K05184|0.0|dre:571422|similar to Gamma-aminobutyric acid receptor subunit delta precursor (GABA(A) receptor subunit delta)	[T]	Signal transduction mechanisms 	Neurotransmitter-gated ion-channel ligand binding domain;; Neurotransmitter-gated ion-channel transmembrane region	Gamma-aminobutyric acid receptor subunit beta-3 (Precursor) GN=GABRB3 OS=Gallus gallus (Chicken) PE=2 SV=1	PREDICTED: gamma-aminobutyric acid receptor subunit delta [Danio rerio]
dre-miR-124-6-5p	ENSDARG00000060567	CGUGUUCACGGCGGACCUUGAU	22	6.339111893	4.334572508	--	--	--	--	--	Biological Process: transport (GO:0006810);; 	"K04977|0.0|rno:294329|Trpm2, Trpm2-predicted"	[PT]	--	Ion transport protein	--	transient receptor potential cation channel subfamily M member 2 [Danio rerio] 
dre-miR-124-6-5p	ENSDARG00000062267	CGUGUUCACGGCGGACCUUGAU	22	6.339111893	4.334572508	--	--	--	--	--	--	K11449|0.0|dre:569458|im:7163548	[K]	Transcription 	"JmjC domain, hydroxylase"	Lysine-specific demethylase 3A GN=KDM3A OS=Gallus gallus (Chicken) PE=2 SV=1	PREDICTED: lysine-specific demethylase 3B isoform X5 [Danio rerio]
dre-miR-124-6-5p	ENSDARG00000063169	CGUGUUCACGGCGGACCUUGAU	22	6.339111893	4.334572508	--	--	--	--	--	Cellular Component: nucleus (GO:0005634);; Biological Process: chromatin modification (GO:0016568);; 	--	[KT]	--	Ubinuclein conserved middle domain;; HPC2 and ubinuclein domain	--	PREDICTED: ubinuclein-1-like isoform X3 [Astyanax mexicanus]
dre-miR-124-6-5p	ENSDARG00000067859	CGUGUUCACGGCGGACCUUGAU	22	6.339111893	4.334572508	--	--	--	--	--	Biological Process: cell adhesion (GO:0007155);; 	--	[WV]	--	Thrombospondin type 1 domain;; von Willebrand factor type D domain;; Low-density lipoprotein receptor domain class A;; Trypsin Inhibitor like cysteine rich domain;; F5/8 type C domain	SCO-spondin (Precursor) GN=SSPO OS=Gallus gallus (Chicken) PE=2 SV=1	TPA: SCO-spondin precursor [Danio rerio]
dre-miR-124-6-5p	ENSDARG00000073757	CGUGUUCACGGCGGACCUUGAU	22	6.339111893	4.334572508	--	--	--	--	--	--	--	[S]	Function unknown 	"PDZ domain (Also known as DHR or GLGF);; PDZ domain;; Zinc finger, C3HC4 type (RING finger);; TRAF-type zinc finger;; Ring finger domain;; Zinc finger, C3HC4 type (RING finger);; Zinc finger, C3HC4 type (RING finger)"	E3 ubiquitin-protein ligase NRDP1 GN=rnf41 OS=Xenopus laevis (African clawed frog) PE=2 SV=1	PREDICTED: E3 ubiquitin-protein ligase PDZRN3 isoform X1 [Danio rerio]
dre-miR-124-6-5p	ENSDARG00000073918	CGUGUUCACGGCGGACCUUGAU	22	6.339111893	4.334572508	--	--	--	--	--	Molecular Function: ubiquitin-protein ligase activity (GO:0004842);; Molecular Function: zinc ion binding (GO:0008270);; Biological Process: protein ubiquitination (GO:0016567);; 	--	[T]	Signal transduction mechanisms 	"Ring finger domain;; Zinc finger, C3HC4 type (RING finger);; TRAF-type zinc finger"	E3 ubiquitin-protein ligase NRDP1 GN=rnf41 OS=Xenopus laevis (African clawed frog) PE=2 SV=1	PREDICTED: RING finger protein 151 [Danio rerio] 
dre-miR-124-6-5p	ENSDARG00000074740	CGUGUUCACGGCGGACCUUGAU	22	6.339111893	4.334572508	--	--	--	--	--	Cellular Component: intracellular (GO:0005622);; Biological Process: signal transduction (GO:0007165);; 	--	[T]	Signal transduction mechanisms 	RhoGAP domain	Rho GTPase-activating protein 29 GN=arhgap29 OS=Danio rerio (Zebrafish) PE=2 SV=1	PREDICTED: rho GTPase-activating protein 18 isoform X2 [Danio rerio]
dre-miR-124-6-5p	ENSDARG00000077126	CGUGUUCACGGCGGACCUUGAU	22	6.339111893	4.334572508	--	--	--	[R]	General function prediction only 	Molecular Function: nucleotide binding (GO:0000166);; Molecular Function: nucleic acid binding (GO:0003676);; Cellular Component: virion (GO:0019012);; Cellular Component: ribonucleoprotein complex (GO:0030529);; Biological Process: hematopoietic stem cell differentiation (GO:0060218);; 	"K11093|2e-109|dre:445398|snrnp70, MGC136450, snrp70, wu:fc20b04, zgc:136450"	[A]	RNA processing and modification 	"U1 small nuclear ribonucleoprotein of 70kDa MW N terminal;; RNA recognition motif. (a.k.a. RRM, RBD, or RNP domain);; RNA recognition motif (a.k.a. RRM, RBD, or RNP domain);; RNA recognition motif. (a.k.a. RRM, RBD, or RNP domain)"	U1 small nuclear ribonucleoprotein 70 kDa GN=snrnp70 OS=Xenopus tropicalis (Western clawed frog) PE=2 SV=1	Snrnp70 protein [Danio rerio]
dre-miR-124-6-5p	ENSDARG00000077245	CGUGUUCACGGCGGACCUUGAU	22	6.339111893	4.334572508	--	--	--	--	--	--	--	[W]	Extracellular structures 	Collagen triple helix repeat (20 copies);; von Willebrand factor type A domain;; von Willebrand factor type A domain	Collagen alpha-1(XXI) chain (Precursor) GN=col21a1 OS=Xenopus laevis (African clawed frog) PE=2 SV=1	PREDICTED: collagen alpha-1(XXI) chain-like isoform X1 [Danio rerio] 
dre-miR-124-6-5p	ENSDARG00000077737	CGUGUUCACGGCGGACCUUGAU	22	6.339111893	4.334572508	--	--	--	--	--	Cellular Component: intracellular (GO:0005622);; Biological Process: protein ubiquitination (GO:0016567);; Biological Process: intracellular signal transduction (GO:0035556);; 	"K10345|0.0|dre:796171|MGC158220, fc79b03, wu:fc79b03"	[R]	General function prediction only 	SPRY domain	SPRY domain-containing SOCS box protein 3 GN=spsb3 OS=Xenopus tropicalis (Western clawed frog) PE=2 SV=1	SPRY domain-containing SOCS box protein 3 [Danio rerio] 
dre-miR-124-6-5p	ENSDARG00000089931	CGUGUUCACGGCGGACCUUGAU	22	6.339111893	4.334572508	--	--	--	--	--	--	--	--	--	DDE_Tnp_1-like zinc-ribbon	--	PREDICTED: piggyBac transposable element-derived protein 4-like [Danio rerio] 
dre-miR-124-6-5p	ENSDARG00000090680	CGUGUUCACGGCGGACCUUGAU	22	6.339111893	4.334572508	--	--	--	--	--	--	K10296|2e-132|dre:563863|si:dkey-245p14.2	--	--	Right handed beta helix region;; Periplasmic copper-binding protein (NosD)	--	"PREDICTED: F-box only protein 10-like, partial [Danio rerio]"
dre-miR-124-6-5p	ENSDARG00000091247	CGUGUUCACGGCGGACCUUGAU	22	6.339111893	4.334572508	--	--	--	[J]	"Translation, ribosomal structure and biogenesis "	Molecular Function: tRNA binding (GO:0000049);; Molecular Function: magnesium ion binding (GO:0000287);; Molecular Function: phenylalanine-tRNA ligase activity (GO:0004826);; Molecular Function: ATP binding (GO:0005524);; Cellular Component: cytoplasm (GO:0005737);; Biological Process: phenylalanyl-tRNA aminoacylation (GO:0006432);; Biological Process: tRNA processing (GO:0008033);; 	"K01889|3e-99|dre:793097|fars2, zgc:173439"	[J]	"Translation, ribosomal structure and biogenesis "	Ferredoxin-fold anticodon binding domain;; tRNA synthetases class II core domain (F)	--	"phenylalanine--tRNA ligase, mitochondrial [Danio rerio] "
dre-miR-124-6-5p	ENSDARG00000092836	CGUGUUCACGGCGGACCUUGAU	22	6.339111893	4.334572508	--	--	--	--	--	Molecular Function: actin binding (GO:0003779);; Cellular Component: nucleus (GO:0005634);; Cellular Component: cytoplasm (GO:0005737);; Cellular Component: cytoskeleton (GO:0005856);; Biological Process: DNA repair (GO:0006281);; Cellular Component: cell leading edge (GO:0031252);; Biological Process: Arp2/3 complex-mediated actin nucleation (GO:0034314);; Biological Process: 'de novo' actin filament nucleation (GO:0070060);; Biological Process: actin polymerization-dependent cell motility (GO:0070358);; 	--	--	--	--	Junction-mediating and -regulatory protein GN=jmy OS=Danio rerio (Zebrafish) PE=2 SV=1	junction-mediating and -regulatory protein [Danio rerio] 
dre-miR-124-6-5p	ENSDARG00000093609	CGUGUUCACGGCGGACCUUGAU	22	6.339111893	4.334572508	--	--	--	--	--	--	--	[KT]	--	Ubinuclein conserved middle domain	--	PREDICTED: ubinuclein-1-like isoform X3 [Astyanax mexicanus]
dre-miR-124-6-5p	ENSDARG00000094352	CGUGUUCACGGCGGACCUUGAU	22	6.339111893	4.334572508	--	--	--	--	--	Molecular Function: serine-type endopeptidase activity (GO:0004252);; Biological Process: proteolysis (GO:0006508);; Biological Process: bone mineralization (GO:0030282);; 	--	--	--	Trypsin	Elastase-1 OS=Salmo salar (Atlantic salmon) PE=1 SV=1	unnamed protein product [Oncorhynchus mykiss]
dre-miR-125a	ENSDARG00000002831	UCCCUGAGACCCUUAACCUGUG	22	3369.927005	3211.219104	--	--	--	--	--	Molecular Function: extracellular matrix structural constituent (GO:0005201);; Cellular Component: collagen (GO:0005581);; 	--	[W]	Extracellular structures 	Collagen triple helix repeat (20 copies);; C-terminal tandem repeated domain in type 4 procollagen	Collagen alpha-1(XXVII) chain B (Precursor) GN=col27a1b OS=Danio rerio (Zebrafish) PE=2 SV=1	PREDICTED: collagen alpha-4(IV) chain isoform X1 [Danio rerio]
dre-miR-125a	ENSDARG00000003449	UCCCUGAGACCCUUAACCUGUG	22	3369.927005	3211.219104	--	--	--	[T]	Signal transduction mechanisms 	"Molecular Function: 3',5'-cyclic-nucleotide phosphodiesterase activity (GO:0004114);; Biological Process: signal transduction (GO:0007165);; Biological Process: metabolic process (GO:0008152);; Molecular Function: metal ion binding (GO:0046872);; "	"K01120|0.0|dre:394077|pde10a, MGC56689, zgc:56689"	[T]	Signal transduction mechanisms 	3'5'-cyclic nucleotide phosphodiesterase;; GAF domain;; GAF domain;; GAF domain	"Dual 3&apos;,5&apos;-cyclic-AMP and -GMP phosphodiesterase 11A GN=pde11a OS=Takifugu rubripes (Japanese pufferfish) PE=3 SV=1"	"cAMP and cAMP-inhibited cGMP 3&apos;,5&apos;-cyclic phosphodiesterase 10A [Danio rerio] "
dre-miR-125a	ENSDARG00000005163	UCCCUGAGACCCUUAACCUGUG	22	3369.927005	3211.219104	--	--	--	--	--	--	--	[R]	General function prediction only 	--	Protein EFR3 homolog A GN=efr3a OS=Xenopus laevis (African clawed frog) PE=2 SV=1	protein EFR3 homolog A [Danio rerio] 
dre-miR-125a	ENSDARG00000007429	UCCCUGAGACCCUUAACCUGUG	22	3369.927005	3211.219104	--	--	--	[P]	Inorganic ion transport and metabolism 	"Molecular Function: NADPH-hemoprotein reductase activity (GO:0003958);; Molecular Function: iron ion binding (GO:0005506);; Cellular Component: cytosol (GO:0005829);; Biological Process: cell death (GO:0008219);; Molecular Function: FMN binding (GO:0010181);; Molecular Function: oxidoreductase activity, acting on paired donors, with incorporation or reduction of molecular oxygen, NAD(P)H as one donor, and incorporation of one atom of oxygen (GO:0016709);; Biological Process: cellular response to menadione (GO:0036245);; Cellular Component: perinuclear region of cytoplasm (GO:0048471);; Biological Process: oxidation-reduction process (GO:0055114);; "	--	[C]	Energy production and conversion 	FAD binding domain;; Flavodoxin;; Oxidoreductase NAD-binding domain	NADPH-dependent diflavin oxidoreductase 1 {ECO:0000255|HAMAP-Rule:MF_03178} GN=ndor1 OS=Danio rerio (Zebrafish) PE=2 SV=1	PREDICTED: NADPH-dependent diflavin oxidoreductase 1 isoform X1 [Danio rerio]
dre-miR-125a	ENSDARG00000010010	UCCCUGAGACCCUUAACCUGUG	22	3369.927005	3211.219104	--	--	--	--	--	Cellular Component: endoplasmic reticulum membrane (GO:0005789);; Molecular Function: zinc ion binding (GO:0008270);; Cellular Component: integral component of membrane (GO:0016021);; Biological Process: protein ubiquitination (GO:0016567);; Molecular Function: ligase activity (GO:0016874);; 	"K12003|0.0|dre:553630|trim13, MGC110578, zgc:110578"	[O]	"Posttranslational modification, protein turnover, chaperones "	"B-box zinc finger;; Ring finger domain;; Zinc finger, C3HC4 type (RING finger);; Zinc finger, C3HC4 type (RING finger)"	Tripartite motif-containing 13 GN=trim13 OS=Danio rerio (Zebrafish) PE=2 SV=1	PREDICTED: tripartite motif-containing 13 isoform X2 [Danio rerio]
dre-miR-125a	ENSDARG00000010934	UCCCUGAGACCCUUAACCUGUG	22	3369.927005	3211.219104	--	--	--	--	--	--	--	[TU]	--	C2 domain	Synaptotagmin-1 GN=SYT1 OS=Gallus gallus (Chicken) PE=2 SV=1	PREDICTED: synaptotagmin-14 isoform X1 [Danio rerio]
dre-miR-125a	ENSDARG00000012593	UCCCUGAGACCCUUAACCUGUG	22	3369.927005	3211.219104	--	--	--	--	--	Molecular Function: extracellular matrix structural constituent (GO:0005201);; Cellular Component: collagen (GO:0005581);; 	--	[W]	Extracellular structures 	Collagen triple helix repeat (20 copies);; Fibrillar collagen C-terminal domain;; Laminin G domain	Collagen alpha-1(II) chain (Precursor) GN=col2a1 OS=Xenopus tropicalis (Western clawed frog) PE=2 SV=1	collagen type V alpha-1 [Danio rerio]
dre-miR-125a	ENSDARG00000015686	UCCCUGAGACCCUUAACCUGUG	22	3369.927005	3211.219104	--	--	--	--	--	Cellular Component: extracellular region (GO:0005576);; Molecular Function: growth factor activity (GO:0008083);; Biological Process: growth (GO:0040007);; 	"K04663|0.0|dre:503761|bmp6, zgc:113595"	[T]	Signal transduction mechanisms 	TGF-beta propeptide;; Transforming growth factor beta like domain	Bone morphogenetic protein 7 (Precursor) GN=bmp7 OS=Xenopus laevis (African clawed frog) PE=1 SV=1	bone morphogenetic protein 6 precursor [Danio rerio] 
dre-miR-125a	ENSDARG00000017360	UCCCUGAGACCCUUAACCUGUG	22	3369.927005	3211.219104	--	--	--	--	--	Molecular Function: extracellular matrix structural constituent (GO:0005201);; Cellular Component: collagen (GO:0005581);; 	--	[W]	Extracellular structures 	Collagen triple helix repeat (20 copies);; Fibrillar collagen C-terminal domain	Collagen alpha-1(II) chain (Precursor) GN=col2a1 OS=Xenopus tropicalis (Western clawed frog) PE=2 SV=1	PREDICTED: collagen type V alpha-3a isoform X1 [Danio rerio]
dre-miR-125a	ENSDARG00000020527	UCCCUGAGACCCUUAACCUGUG	22	3369.927005	3211.219104	--	--	--	--	--	Cellular Component: nuclear pore (GO:0005643);; Molecular Function: structural constituent of nuclear pore (GO:0017056);; 	"K14306|0.0|dre:563392|fb13d02, wu:fb13d02"	[Y]	Nuclear structure 	Nsp1-like C-terminal region	--	nuclear pore glycoprotein p62 [Danio rerio] 
dre-miR-125a	ENSDARG00000025671	UCCCUGAGACCCUUAACCUGUG	22	3369.927005	3211.219104	--	--	--	--	--	Molecular Function: group III metabotropic glutamate receptor activity (GO:0001642);; Cellular Component: plasma membrane (GO:0005886);; Biological Process: adenylate cyclase-inhibiting G-protein coupled glutamate receptor signaling pathway (GO:0007196);; Cellular Component: integral component of membrane (GO:0016021);; Biological Process: detection of light stimulus involved in visual perception (GO:0050908);; 	"K04608|0.0|dre:565450|grma, MGC158329, cb496, zK13A21.16, zgc:158329"	[PT]	--	Receptor family ligand binding region;; 7 transmembrane sweet-taste receptor of 3 GCPR;; Nine Cysteines Domain of family 3 GPCR;; Periplasmic binding protein	G-protein coupled receptor family C group 6 member A (Precursor) GN=gprc6a OS=Danio rerio (Zebrafish) PE=1 SV=1	"glutamate receptor, metabotropic 6b [Danio rerio] "
dre-miR-125a	ENSDARG00000031136	UCCCUGAGACCCUUAACCUGUG	22	3369.927005	3211.219104	--	--	--	--	--	Molecular Function: dopamine beta-monooxygenase activity (GO:0004500);; Molecular Function: copper ion binding (GO:0005507);; Cellular Component: endoplasmic reticulum membrane (GO:0005789);; Biological Process: catecholamine metabolic process (GO:0006584);; Cellular Component: integral component of membrane (GO:0016021);; Biological Process: oxidation-reduction process (GO:0055114);; 	--	[E]	Amino acid transport and metabolism 	"Copper type II ascorbate-dependent monooxygenase, N-terminal domain;; Copper type II ascorbate-dependent monooxygenase, C-terminal domain;; DOMON domain"	DBH-like monooxygenase protein 1 homolog (Precursor) OS=Danio rerio (Zebrafish) PE=2 SV=2	PREDICTED: DBH-like monooxygenase protein 1 homolog isoform X1 [Danio rerio] 
dre-miR-125a	ENSDARG00000034717	UCCCUGAGACCCUUAACCUGUG	22	3369.927005	3211.219104	--	--	--	--	--	--	--	--	--	PH domain;; PH domain	Differentially expressed in FDCP 6 homolog GN=def6 OS=Danio rerio (Zebrafish) PE=2 SV=1	PREDICTED: differentially expressed in FDCP 6 homolog isoform X1 [Danio rerio]
dre-miR-125a	ENSDARG00000037883	UCCCUGAGACCCUUAACCUGUG	22	3369.927005	3211.219104	--	--	--	--	--	Molecular Function: carboxypeptidase activity (GO:0004180);; Biological Process: proteolysis (GO:0006508);; Molecular Function: serine-type peptidase activity (GO:0008236);; 	"K01285|0.0|dre:436967|prcp, zgc:91816"	[OR]	--	Serine carboxypeptidase S28;; Alpha/beta hydrolase family;; alpha/beta hydrolase fold;; Prolyl oligopeptidase family	--	lysosomal Pro-X carboxypeptidase precursor [Danio rerio] 
dre-miR-125a	ENSDARG00000041348	UCCCUGAGACCCUUAACCUGUG	22	3369.927005	3211.219104	--	--	--	--	--	Molecular Function: iron ion binding (GO:0005506);; Molecular Function: electron carrier activity (GO:0009055);; Biological Process: response to xenobiotic stimulus (GO:0009410);; Cellular Component: membrane (GO:0016020);; Molecular Function: heme binding (GO:0020037);; Biological Process: response to estradiol (GO:0032355);; Biological Process: oxidation-reduction process (GO:0055114);; Molecular Function: aromatase activity (GO:0070330);; 	"K07434|0.0|dre:30390|cyp19a1a, CYP19a1, MGC136541, P450aromA, ar1, cyp19, cyp19a, cypXIX, etID309862.18, zgc:136541"	[QI]	--	Cytochrome P450	Aromatase GN=cyp19a1a OS=Danio rerio (Zebrafish) PE=2 SV=1	PREDICTED: aromatase isoform X1 [Danio rerio] 
dre-miR-125a	ENSDARG00000041570	UCCCUGAGACCCUUAACCUGUG	22	3369.927005	3211.219104	--	--	--	[J]	"Translation, ribosomal structure and biogenesis "	Molecular Function: nucleotide binding (GO:0000166);; Cellular Component: ribosome (GO:0005840);; 	--	[J]	"Translation, ribosomal structure and biogenesis "	--	--	"39S ribosomal protein L39, mitochondrial [Danio rerio] "
dre-miR-125a	ENSDARG00000042368	UCCCUGAGACCCUUAACCUGUG	22	3369.927005	3211.219104	--	--	--	[Z]	Cytoskeleton 	--	"K10404|0.0|dre:567643|kif26aa, si:dkey-31d8.1"	[Z]	Cytoskeleton 	Kinesin motor domain	Kinesin-like protein KIF15-B GN=kif15-b OS=Xenopus laevis (African clawed frog) PE=1 SV=1	PREDICTED: kinesin-like protein KIF26A isoform X1 [Danio rerio]
dre-miR-125a	ENSDARG00000042661	UCCCUGAGACCCUUAACCUGUG	22	3369.927005	3211.219104	--	--	--	[MG]	--	Molecular Function: catalytic activity (GO:0003824);; Biological Process: cellular metabolic process (GO:0044237);; Molecular Function: coenzyme binding (GO:0050662);; 	--	[GO]	--	NAD dependent epimerase/dehydratase family;; RmlD substrate binding domain;; Polysaccharide biosynthesis protein	--	PREDICTED: uncharacterized protein LOC550486 isoform X1 [Danio rerio]
dre-miR-125a	ENSDARG00000042793	UCCCUGAGACCCUUAACCUGUG	22	3369.927005	3211.219104	--	--	--	[O]	"Posttranslational modification, protein turnover, chaperones "	Molecular Function: serine-type endopeptidase activity (GO:0004252);; Cellular Component: lysosome (GO:0005764);; Biological Process: proteolysis (GO:0006508);; Biological Process: central nervous system development (GO:0007417);; Biological Process: locomotory behavior (GO:0007626);; Molecular Function: tripeptidyl-peptidase activity (GO:0008240);; Biological Process: neurogenesis (GO:0022008);; Biological Process: peptide catabolic process (GO:0043171);; Biological Process: bone resorption (GO:0045453);; 	"K01279|0.0|dre:798347|tpp1, cln2, fa01b09, im:7149243, wu:fa01b09"	--	--	"Pro-kumamolisin, activation domain;; Subtilase family"	--	tripeptidyl-peptidase 1 precursor [Danio rerio] 
dre-miR-125a	ENSDARG00000042833	UCCCUGAGACCCUUAACCUGUG	22	3369.927005	3211.219104	--	--	--	--	--	Molecular Function: zinc ion binding (GO:0008270);; 	--	[O]	"Posttranslational modification, protein turnover, chaperones "	"Zinc finger, C3HC4 type (RING finger);; FYVE-type zinc finger;; Degradation arginine-rich protein for mis-folding"	Baculoviral IAP repeat-containing protein 7 GN=birc7 OS=Xenopus tropicalis (Western clawed frog) PE=2 SV=1	PREDICTED: E3 ubiquitin-protein ligase rififylin isoform X1 [Danio rerio]
dre-miR-125a	ENSDARG00000044356	UCCCUGAGACCCUUAACCUGUG	22	3369.927005	3211.219104	--	--	--	--	--	"Biological Process: negative regulation of transcription from RNA polymerase II promoter (GO:0000122);; Cellular Component: chromatin (GO:0000785);; Molecular Function: p53 binding (GO:0002039);; Molecular Function: chromatin binding (GO:0003682);; Molecular Function: damaged DNA binding (GO:0003684);; Molecular Function: double-stranded DNA binding (GO:0003690);; Molecular Function: sequence-specific DNA binding transcription factor activity (GO:0003700);; Cellular Component: nucleus (GO:0005634);; Cellular Component: transcription factor complex (GO:0005667);; Cellular Component: cytosol (GO:0005829);; Biological Process: DNA damage response, signal transduction by p53 class mediator resulting in transcription of p21 class mediator (GO:0006978);; Biological Process: central nervous system development (GO:0007417);; Biological Process: response to X-ray (GO:0010165);; Biological Process: response to gamma radiation (GO:0010332);; Cellular Component: dendrite (GO:0030425);; Biological Process: mitotic G1 DNA damage checkpoint (GO:0031571);; Biological Process: cellular response to UV (GO:0034644);; Biological Process: intrinsic apoptotic signaling pathway in response to DNA damage by p53 class mediator (GO:0042771);; Biological Process: regulation of neuron apoptotic process (GO:0043523);; Molecular Function: sequence-specific DNA binding (GO:0043565);; Molecular Function: transcription regulatory region DNA binding (GO:0044212);; Molecular Function: metal ion binding (GO:0046872);; Biological Process: protein tetramerization (GO:0051262);; "	"K10149|0.0|dre:260407|tp63, DNp63, MGC192897, id:ibd3516, p63, tp73l, wu:fc89f04, wu:fk85h07, wu:fk88b02"	--	--	P53 DNA-binding domain;; P53 tetramerisation motif;; SAM domain (Sterile alpha motif)	Cellular tumor antigen p53 GN=tp53 OS=Danio rerio (Zebrafish) PE=1 SV=1	PREDICTED: tumor protein 63-like isoform X2 [Pundamilia nyererei] 
dre-miR-125a	ENSDARG00000044525	UCCCUGAGACCCUUAACCUGUG	22	3369.927005	3211.219104	--	--	--	--	--	Molecular Function: steroid hormone receptor activity (GO:0003707);; Molecular Function: ligand-activated sequence-specific DNA binding RNA polymerase II transcription factor activity (GO:0004879);; Cellular Component: nucleus (GO:0005634);; Biological Process: regulation of transcription from RNA polymerase II promoter (GO:0006357);; Molecular Function: zinc ion binding (GO:0008270);; Biological Process: response to activity (GO:0014823);; Biological Process: intracellular receptor signaling pathway (GO:0030522);; Biological Process: steroid hormone mediated signaling pathway (GO:0043401);; Molecular Function: sequence-specific DNA binding (GO:0043565);; 	--	[T]	Signal transduction mechanisms 	"Ligand-binding domain of nuclear hormone receptor;; Zinc finger, C4 type (two domains)"	Peroxisome proliferator-activated receptor delta GN=ppard OS=Xenopus laevis (African clawed frog) PE=1 SV=1	PREDICTED: peroxisome proliferator-activated receptor delta [Danio rerio] 
dre-miR-125a	ENSDARG00000044820	UCCCUGAGACCCUUAACCUGUG	22	3369.927005	3211.219104	--	--	--	[R]	General function prediction only 	--	K14406|0.0|mdo:100022256|hypothetical protein LOC100022256	[A]	RNA processing and modification 	"WD domain, G-beta repeat"	Lissencephaly-1 homolog {ECO:0000255|HAMAP-Rule:MF_03141} GN=pafah1b1 OS=Xenopus laevis (African clawed frog) PE=2 SV=3	PREDICTED: cleavage stimulation factor subunit 1 isoform X1 [Danio rerio]
dre-miR-125a	ENSDARG00000053010	UCCCUGAGACCCUUAACCUGUG	22	3369.927005	3211.219104	--	--	--	[TZDR]	--	Cellular Component: Golgi membrane (GO:0000139);; Molecular Function: calcium ion binding (GO:0005509);; Cellular Component: endoplasmic reticulum membrane (GO:0005789);; Biological Process: phospholipid biosynthetic process (GO:0008654);; Cellular Component: integral component of membrane (GO:0016021);; Molecular Function: 1-alkylglycerophosphocholine O-acetyltransferase activity (GO:0047192);; 	"K13510|0.0|dre:553683|MGC112165, aytl1, lpcat2"	[I]	Lipid transport and metabolism 	EF hand;; EF-hand domain pair;; EF-hand domain;; EF-hand domain pair;; EF hand;; Acyltransferase	Lysophosphatidylcholine acyltransferase 2 GN=lpcat2 OS=Danio rerio (Zebrafish) PE=2 SV=1	PREDICTED: lysophosphatidylcholine acyltransferase 2 isoform X1 [Danio rerio]
dre-miR-125a	ENSDARG00000054748	UCCCUGAGACCCUUAACCUGUG	22	3369.927005	3211.219104	--	--	--	--	--	--	--	[O]	"Posttranslational modification, protein turnover, chaperones "	CUE domain	--	PREDICTED: CUE domain-containing protein 1 isoform X1 [Danio rerio] 
dre-miR-125a	ENSDARG00000057887	UCCCUGAGACCCUUAACCUGUG	22	3369.927005	3211.219104	--	--	--	--	--	--	K05235|3e-16|tgu:100190409|neurotensin-like	--	--	Neurotensin/neuromedin N precursor	--	neurotensin [Danio rerio]
dre-miR-125a	ENSDARG00000058220	UCCCUGAGACCCUUAACCUGUG	22	3369.927005	3211.219104	--	--	--	--	--	"Cellular Component: nucleus (GO:0005634);; Biological Process: regulation of transcription, DNA-templated (GO:0006355);; "	"K11315|0.0|dre:334785|tada3l, fa03f04, tada3, wu:fa03f04, zgc:63596"	[B]	Chromatin structure and dynamics 	Histone acetyltransferases subunit 3	Transcriptional adapter 3 GN=tada3 OS=Danio rerio (Zebrafish) PE=2 SV=1	PREDICTED: transcriptional adapter 3 isoform X1 [Danio rerio]
dre-miR-125a	ENSDARG00000061288	UCCCUGAGACCCUUAACCUGUG	22	3369.927005	3211.219104	--	--	--	[P]	Inorganic ion transport and metabolism 	Molecular Function: delayed rectifier potassium channel activity (GO:0005251);; Cellular Component: voltage-gated potassium channel complex (GO:0008076);; Biological Process: regulation of ion transmembrane transport (GO:0034765);; Biological Process: protein homooligomerization (GO:0051260);; Biological Process: potassium ion transmembrane transport (GO:0071805);; 	"K04890|0.0|dre:799410|kcnc4, si:ch211-199o1.1"	[P]	Inorganic ion transport and metabolism 	Ion transport protein;; BTB/POZ domain;; Potassium voltage-gated channel;; Ion channel	Potassium voltage-gated channel subfamily A member 2 GN=kcna2 OS=Oncorhynchus mykiss (Rainbow trout) PE=2 SV=1	potassium voltage-gated channel subfamily C member 4 [Danio rerio] 
dre-miR-125a	ENSDARG00000070681	UCCCUGAGACCCUUAACCUGUG	22	3369.927005	3211.219104	--	--	--	--	--	Molecular Function: receptor binding (GO:0005102);; Cellular Component: extracellular region (GO:0005576);; Biological Process: multicellular organismal development (GO:0007275);; Biological Process: Wnt signaling pathway (GO:0016055);; 	--	--	--	C1q domain	Adipolin (Precursor) GN=fam132a OS=Danio rerio (Zebrafish) PE=2 SV=1	adipolin precursor [Danio rerio] 
dre-miR-125a	ENSDARG00000076259	UCCCUGAGACCCUUAACCUGUG	22	3369.927005	3211.219104	--	--	--	--	--	"Molecular Function: DNA binding (GO:0003677);; Molecular Function: sequence-specific DNA binding transcription factor activity (GO:0003700);; Cellular Component: nucleus (GO:0005634);; Biological Process: regulation of transcription, DNA-templated (GO:0006355);; "	--	[K]	Transcription 	T-box	Eomesodermin GN=eomes OS=Xenopus laevis (African clawed frog) PE=2 SV=1	PREDICTED: T-box brain protein 1 [Danio rerio]
dre-miR-125a	ENSDARG00000076381	UCCCUGAGACCCUUAACCUGUG	22	3369.927005	3211.219104	--	--	--	--	--	Cellular Component: integral component of membrane (GO:0016021);; Biological Process: transmembrane transport (GO:0055085);; 	--	[C]	Energy production and conversion 	Mitochondrial carrier protein	Mitochondrial uncoupling protein 2 GN=ucp2 OS=Cyprinus carpio (Common carp) PE=2 SV=1	LOC795332 protein [Danio rerio]
dre-miR-125a	ENSDARG00000076638	UCCCUGAGACCCUUAACCUGUG	22	3369.927005	3211.219104	--	--	--	--	--	--	--	[R]	General function prediction only 	"KH domain;; KH domain;; Zinc finger, C3HC4 type (RING finger)"	RNA-binding protein MEX3B GN=mex3b OS=Xenopus laevis (African clawed frog) PE=2 SV=1	PREDICTED: RNA-binding protein MEX3A [Danio rerio]
dre-miR-125a	ENSDARG00000077024	UCCCUGAGACCCUUAACCUGUG	22	3369.927005	3211.219104	--	--	--	[H]	Coenzyme transport and metabolism 	Molecular Function: ATP binding (GO:0005524);; Cellular Component: nucleus (GO:0005634);; Molecular Function: ligase activity (GO:0016874);; Biological Process: protein sumoylation (GO:0016925);; Molecular Function: SUMO activating enzyme activity (GO:0019948);; Molecular Function: metal ion binding (GO:0046872);; 	K10685|0.0|dre:100333133|ubiquitin-like modifier activating enzyme 2-like	[O]	"Posttranslational modification, protein turnover, chaperones "	ThiF family;; Repeat in ubiquitin-activating (UBA) protein;; Ubiquitin/SUMO-activating enzyme ubiquitin-like domain;; Ubiquitin-activating enzyme active site;; Putative NAD(P)-binding	SUMO-activating enzyme subunit 2 OS=Danio rerio (Zebrafish) PE=1 SV=2	RecName: Full=SUMO-activating enzyme subunit 2; AltName: Full=Ubiquitin-like 1-activating enzyme E1B; AltName: Full=Ubiquitin-like modifier-activating enzyme 2 [Danio rerio]
dre-miR-125a	ENSDARG00000077084	UCCCUGAGACCCUUAACCUGUG	22	3369.927005	3211.219104	--	--	--	--	--	Molecular Function: serine-type endopeptidase inhibitor activity (GO:0004867);; Cellular Component: collagen (GO:0005581);; Biological Process: negative regulation of endopeptidase activity (GO:0010951);; 	--	[T]	Signal transduction mechanisms 	Collagen triple helix repeat (20 copies);; von Willebrand factor type A domain;; von Willebrand factor type A domain;; Kunitz/Bovine pancreatic trypsin inhibitor domain	Cartilage matrix protein (Precursor) GN=MATN1 OS=Gallus gallus (Chicken) PE=1 SV=2	PREDICTED: collagen alpha-1(XXVIII) chain [Danio rerio] 
dre-miR-125a	ENSDARG00000077112	UCCCUGAGACCCUUAACCUGUG	22	3369.927005	3211.219104	--	--	--	[S]	Function unknown 	--	--	[R]	General function prediction only 	Leucine rich repeat;; Leucine Rich repeats (2 copies);; Leucine rich repeats (6 copies);; Leucine-rich repeat;; Leucine Rich Repeat;; Immunoglobulin I-set domain;; Immunoglobulin domain;; Leucine rich repeat;; Immunoglobulin domain;; Immunoglobulin V-set domain;; Alphaherpesvirus glycoprotein E;; Immunoglobulin domain	Leucine-rich repeat and immunoglobulin-like domain-containing nogo receptor-interacting protein 1 (Precursor) GN=LINGO1 OS=Gallus gallus (Chicken) PE=2 SV=1	PREDICTED: leucine-rich repeat neuronal protein 1 [Danio rerio]
dre-miR-125a	ENSDARG00000077850	UCCCUGAGACCCUUAACCUGUG	22	3369.927005	3211.219104	--	--	--	--	--	Molecular Function: carbohydrate binding (GO:0030246);; 	"K06831|4e-85|dre:557373|fk60g08, wu:fb13c09, wu:fk60g08"	[W]	Extracellular structures 	Galactoside-binding lectin	Grifin GN=grifin OS=Danio rerio (Zebrafish) PE=1 SV=1	PREDICTED: galectin-3 isoform X1 [Danio rerio]
dre-miR-125a	ENSDARG00000078522	UCCCUGAGACCCUUAACCUGUG	22	3369.927005	3211.219104	--	--	--	--	--	--	--	--	--	--	--	uncharacterized protein LOC555593 precursor [Danio rerio]
dre-miR-125a	ENSDARG00000089078	UCCCUGAGACCCUUAACCUGUG	22	3369.927005	3211.219104	--	--	--	--	--	--	--	[W]	Extracellular structures 	Collagen triple helix repeat (20 copies)	Collagen alpha-3(IX) chain (Precursor) GN=COL9A3 OS=Gallus gallus (Chicken) PE=2 SV=1	PREDICTED: collagen alpha-1(XXIII) chain-like isoform X2 [Danio rerio]
dre-miR-125a	ENSDARG00000090654	UCCCUGAGACCCUUAACCUGUG	22	3369.927005	3211.219104	--	--	--	--	--	--	K08855|0.0|dre:100151158|cyclin G associated kinase-like	[R]	General function prediction only 	DnaJ domain	--	PREDICTED: cyclin-G-associated kinase isoform X2 [Danio rerio]
dre-miR-125b-2-3p	ENSDARG00000002445	CGGGUUGGGUUCUCGGGAGCU	21	0.13780678	0.13982492	--	--	--	[R]	General function prediction only 	Biological Process: negative regulation of transcription from RNA polymerase II promoter (GO:0000122);; Biological Process: embryonic axis specification (GO:0000578);; Molecular Function: nucleic acid binding (GO:0003676);; Molecular Function: sequence-specific DNA binding transcription factor activity (GO:0003700);; Biological Process: muscle cell fate determination (GO:0007521);; Biological Process: neural crest cell differentiation (GO:0014033);; Biological Process: embryonic pectoral fin morphogenesis (GO:0035118);; Biological Process: positive regulation of neuron differentiation (GO:0045666);; Molecular Function: metal ion binding (GO:0046872);; Biological Process: positive regulation of striated muscle cell differentiation (GO:0051155);; Biological Process: pharyngeal system development (GO:0060037);; Biological Process: cartilage development involved in endochondral bone morphogenesis (GO:0060351);; 	--	[K]	Transcription 	"Zinc-finger double domain;; Zinc finger, C2H2 type;; C2H2-type zinc finger;; SET domain"	Gastrula zinc finger protein XlCGF49.1 (Fragment) OS=Xenopus laevis (African clawed frog) PE=3 SV=1	PR domain zinc finger protein 1 [Danio rerio] 
dre-miR-125b-2-3p	ENSDARG00000003169	CGGGUUGGGUUCUCGGGAGCU	21	0.13780678	0.13982492	--	--	--	--	--	--	"K05631|0.0|dre:474349|magi1, MAGI-1, baiap1, fe48b06, wu:fe48b06, wu:fj98f08"	[R]	General function prediction only 	PDZ domain (Also known as DHR or GLGF);; PDZ domain;; WW domain;; Guanylate kinase;; Tricorn protease PDZ domain	"Membrane-associated guanylate kinase, WW and PDZ domain-containing protein 3 GN=magi3 OS=Xenopus tropicalis (Western clawed frog) PE=2 SV=1"	"PREDICTED: membrane-associated guanylate kinase, WW and PDZ domain-containing protein 1 isoform X8 [Danio rerio]"
dre-miR-125b-2-3p	ENSDARG00000004702	CGGGUUGGGUUCUCGGGAGCU	21	0.13780678	0.13982492	--	--	--	--	--	"Cellular Component: nucleus (GO:0005634);; Biological Process: regulation of transcription, DNA-templated (GO:0006355);; Molecular Function: metal ion binding (GO:0046872);; "	--	[O]	"Posttranslational modification, protein turnover, chaperones "	Interferon regulatory factor 2-binding protein zinc finger	Interferon regulatory factor 2-binding protein 2-A GN=irf2bp2a OS=Danio rerio (Zebrafish) PE=2 SV=1	RecName: Full=Interferon regulatory factor 2-binding protein 2-A; Short=IRF-2-binding protein 2-A; Short=IRF-2BP2-A [Danio rerio] 
dre-miR-125b-2-3p	ENSDARG00000005126	CGGGUUGGGUUCUCGGGAGCU	21	0.13780678	0.13982492	--	--	--	--	--	"Cellular Component: Golgi membrane (GO:0000139);; Cellular Component: integral component of membrane (GO:0016021);; Molecular Function: transferase activity, transferring glycosyl groups (GO:0016757);; "	K09668|0.0|dre:446213|large	[G]	Carbohydrate transport and metabolism 	Glycosyl-transferase for dystroglycan;; Glycosyl transferase family 8	"Beta-1,3-glucuronyltransferase LARGE {ECO:0000305} GN=large OS=Danio rerio (Zebrafish) PE=2 SV=1"	PREDICTED: glycosyltransferase-like protein LARGE1 isoform X1 [Danio rerio]
dre-miR-125b-2-3p	ENSDARG00000005414	CGGGUUGGGUUCUCGGGAGCU	21	0.13780678	0.13982492	--	--	--	--	--	--	--	[T]	Signal transduction mechanisms 	SH3 domain;; Variant SH3 domain;; SH2 domain;; Variant SH3 domain	Growth factor receptor-bound protein 2 GN=GRB2 OS=Gallus gallus (Chicken) PE=1 SV=1	GRB2-related adaptor protein a [Danio rerio] 
dre-miR-125b-2-3p	ENSDARG00000005454	CGGGUUGGGUUCUCGGGAGCU	21	0.13780678	0.13982492	--	--	--	--	--	--	"K14283|0.0|dre:321283|tacc3, MGC192381, cb500, sb:cb500, wu:fd20f10, zgc:111850"	--	--	Transforming acidic coiled-coil-containing protein (TACC)	Transforming acidic coiled-coil-containing protein 3 GN=tacc3 OS=Xenopus laevis (African clawed frog) PE=1 SV=2	PREDICTED: transforming acidic coiled-coil-containing protein 3 isoform X1 [Danio rerio]
dre-miR-125b-2-3p	ENSDARG00000005673	CGGGUUGGGUUCUCGGGAGCU	21	0.13780678	0.13982492	--	--	--	--	--	Biological Process: vasculature development (GO:0001944);; Biological Process: blood coagulation (GO:0007596);; Cellular Component: integral component of membrane (GO:0016021);; 	--	--	--	"Tissue factor;; Interferon-alpha/beta receptor, fibronectin type III"	--	coagulation factor IIIb precursor [Danio rerio]
dre-miR-125b-2-3p	ENSDARG00000005966	CGGGUUGGGUUCUCGGGAGCU	21	0.13780678	0.13982492	--	--	--	--	--	--	K13857|0.0|dre:100006379|slc4a5	[P]	Inorganic ion transport and metabolism 	HCO3- transporter family;; Band 3 cytoplasmic domain	Electrogenic sodium bicarbonate cotransporter 1 GN=SLC4A4 OS=Ambystoma tigrinum (Eastern tiger salamander) PE=2 SV=1	PREDICTED: electrogenic sodium bicarbonate cotransporter 4 isoform X2 [Danio rerio]
dre-miR-125b-2-3p	ENSDARG00000006110	CGGGUUGGGUUCUCGGGAGCU	21	0.13780678	0.13982492	--	--	--	--	--	Biological Process: somitogenesis (GO:0001756);; Biological Process: heart looping (GO:0001947);; Molecular Function: protein binding (GO:0005515);; Cellular Component: extracellular region (GO:0005576);; Biological Process: anterior/posterior axis specification (GO:0009948);; Biological Process: specification of organ position (GO:0010159);; Biological Process: negative regulation of BMP signaling pathway (GO:0030514);; Biological Process: caudal fin morphogenesis (GO:0035143);; Biological Process: embryonic hemopoiesis (GO:0035162);; Biological Process: otic placode formation (GO:0043049);; Biological Process: determination of ventral identity (GO:0048264);; Biological Process: dorsal convergence (GO:0060030);; Biological Process: Kupffer's vesicle development (GO:0070121);; Biological Process: regulation of BMP signaling pathway involved in heart jogging (GO:2000223);; 	"K04657|0.0|dre:30161|chd, chordino"	--	--	CHRD domain;; von Willebrand factor type C domain	Chordin (Precursor) GN=chd OS=Danio rerio (Zebrafish) PE=2 SV=1	Chordin [Danio rerio]
dre-miR-125b-2-3p	ENSDARG00000007257	CGGGUUGGGUUCUCGGGAGCU	21	0.13780678	0.13982492	--	--	--	[R]	General function prediction only 	"Molecular Function: histone acetyltransferase activity (GO:0004402);; Molecular Function: GTP binding (GO:0005525);; Cellular Component: nucleus (GO:0005634);; Biological Process: regulation of transcription, DNA-templated (GO:0006355);; Biological Process: small GTPase mediated signal transduction (GO:0007264);; Biological Process: protein transport (GO:0015031);; Biological Process: histone acetylation (GO:0016573);; "	"K07887|5e-161|dre:393945|rab5ab, MGC56644, Rab5a, rab5al, zgc:56644"	[U]	"Intracellular trafficking, secretion, and vesicular transport "	Ras family;; Miro-like protein;; ADP-ribosylation factor family;; Gtr1/RagA G protein conserved region;; Elongation factor Tu GTP binding domain	Ras-related protein Rab-5C GN=RAB5C OS=Gallus gallus (Chicken) PE=1 SV=1	"RAB5A, member RAS oncogene family, b [Danio rerio] "
dre-miR-125b-2-3p	ENSDARG00000007436	CGGGUUGGGUUCUCGGGAGCU	21	0.13780678	0.13982492	--	--	--	--	--	Molecular Function: signal transducer activity (GO:0004871);; 	--	[R]	General function prediction only 	7 transmembrane receptor (rhodopsin family);; Serpentine type 7TM GPCR chemoreceptor Srsx	[Arg8]-vasotocin receptor OS=Catostomus commersonii (White sucker) PE=2 SV=1	PREDICTED: vasopressin V2 receptor isoform X1 [Danio rerio]
dre-miR-125b-2-3p	ENSDARG00000007869	CGGGUUGGGUUCUCGGGAGCU	21	0.13780678	0.13982492	--	--	--	--	--	Molecular Function: GTPase activity (GO:0003924);; Molecular Function: calcium ion binding (GO:0005509);; Molecular Function: GTP binding (GO:0005525);; Biological Process: GTP catabolic process (GO:0006184);; 	"K12476|0.0|dre:562949|ehd3, si:ch211-147c1.2"	[TU]	--	Dynamin family;; Cytoskeletal-regulatory complex EF hand;; 50S ribosome-binding GTPase;; Miro-like protein	Sarcalumenin (Precursor) GN=SRL OS=Gallus gallus (Chicken) PE=2 SV=1	EH domain-containing protein 3 [Danio rerio]
dre-miR-125b-2-3p	ENSDARG00000007916	CGGGUUGGGUUCUCGGGAGCU	21	0.13780678	0.13982492	--	--	--	[E]	Amino acid transport and metabolism 	Molecular Function: aminopeptidase activity (GO:0004177);; Biological Process: proteolysis (GO:0006508);; Biological Process: gastrulation (GO:0007369);; Biological Process: cellular process (GO:0009987);; Molecular Function: manganese ion binding (GO:0030145);; 	"K01262|0.0|dre:573360|xpnpep3, MGC76905, zgc:76905"	[E]	Amino acid transport and metabolism 	"Metallopeptidase family M24;; Aminopeptidase P, N-terminal domain"	--	"X-prolyl aminopeptidase (aminopeptidase P) 3, putative [Danio rerio]"
dre-miR-125b-2-3p	ENSDARG00000008593	CGGGUUGGGUUCUCGGGAGCU	21	0.13780678	0.13982492	--	--	--	--	--	"Biological Process: nuclear-transcribed mRNA catabolic process, nonsense-mediated decay (GO:0000184);; Biological Process: embryo development (GO:0009790);; "	--	[S]	Function unknown 	"Neuroblastoma-amplified sequence, N terminal;; Secretory pathway protein Sec39"	Neuroblastoma-amplified sequence GN=nbas OS=Danio rerio (Zebrafish) PE=2 SV=1	neuroblastoma-amplified sequence [Danio rerio] 
dre-miR-125b-2-3p	ENSDARG00000008767	CGGGUUGGGUUCUCGGGAGCU	21	0.13780678	0.13982492	--	--	--	[R]	General function prediction only 	"Cellular Component: nucleus (GO:0005634);; Biological Process: regulation of transcription, DNA-templated (GO:0006355);; "	--	[B]	Chromatin structure and dynamics 	"Groucho/TLE N-terminal Q-rich domain;; WD domain, G-beta repeat"	Transducin-like enhancer protein 4 GN=tle4 OS=Xenopus laevis (African clawed frog) PE=1 SV=2	PREDICTED: transducin-like enhancer protein 4 isoform X1 [Danio rerio]
dre-miR-125b-2-3p	ENSDARG00000008803	CGGGUUGGGUUCUCGGGAGCU	21	0.13780678	0.13982492	--	--	--	--	--	Molecular Function: calmodulin binding (GO:0005516);; Molecular Function: kinase activity (GO:0016301);; Biological Process: phosphorylation (GO:0016310);; 	"K12561|5e-27|dre:323201|marcksb, MGC110235, macs, marcks, wu:fb55c06, wu:fb92d04, wu:fc19b04, wu:fc44a10, zgc:110235"	--	--	MARCKS family	Myristoylated alanine-rich C-kinase substrate GN=MARCKS OS=Gallus gallus (Chicken) PE=1 SV=2	"Marcks protein, partial [Danio rerio]"
dre-miR-125b-2-3p	ENSDARG00000008886	CGGGUUGGGUUCUCGGGAGCU	21	0.13780678	0.13982492	--	--	--	--	--	"Molecular Function: sequence-specific DNA binding transcription factor activity (GO:0003700);; Cellular Component: nucleus (GO:0005634);; Biological Process: regulation of transcription, DNA-templated (GO:0006355);; Biological Process: dorsal/ventral pattern formation (GO:0009953);; Biological Process: fin regeneration (GO:0031101);; Biological Process: otic placode formation (GO:0043049);; Biological Process: regulation of neuron apoptotic process (GO:0043523);; Molecular Function: sequence-specific DNA binding (GO:0043565);; Biological Process: embryonic viscerocranium morphogenesis (GO:0048703);; "	--	[R]	General function prediction only 	Homeobox domain	Homeobox protein MSH-B GN=msxb OS=Danio rerio (Zebrafish) PE=2 SV=3	homeobox protein MSH-B [Danio rerio] 
dre-miR-125b-2-3p	ENSDARG00000009886	CGGGUUGGGUUCUCGGGAGCU	21	0.13780678	0.13982492	--	--	--	--	--	Molecular Function: zinc ion binding (GO:0008270);; 	--	--	--	"Drought induced 19 protein (Di19), zinc-binding;; zinc finger of C3HC4-type, RING;; Zinc finger, C3HC4 type (RING finger);; Zinc finger, C3HC4 type (RING finger);; Zinc finger, C3HC4 type (RING finger);; RING-type zinc-finger;; zinc-RING finger domain"	RING finger protein 166 GN=rnf166 OS=Xenopus laevis (African clawed frog) PE=2 SV=1	E3 ubiquitin-protein ligase RNF114 [Danio rerio] 
dre-miR-125b-2-3p	ENSDARG00000010031	CGGGUUGGGUUCUCGGGAGCU	21	0.13780678	0.13982492	--	--	--	[T]	Signal transduction mechanisms 	Molecular Function: DNA binding (GO:0003677);; Molecular Function: protein tyrosine phosphatase activity (GO:0004725);; Cellular Component: cytoskeleton (GO:0005856);; Molecular Function: protein tyrosine/serine/threonine phosphatase activity (GO:0008138);; Biological Process: peptidyl-tyrosine dephosphorylation (GO:0035335);; 	"K05766|0.0|dre:567479|ssh1b, fi24e04, si:dkey-202g15.7, wu:fi24e04"	[V]	Defense mechanisms 	"Dual specificity phosphatase, catalytic domain;; DEK C terminal domain"	Protein phosphatase Slingshot homolog GN=ssh OS=Xenopus laevis (African clawed frog) PE=1 SV=2	PREDICTED: protein phosphatase Slingshot homolog 1 isoform X1 [Danio rerio]
dre-miR-125b-2-3p	ENSDARG00000010433	CGGGUUGGGUUCUCGGGAGCU	21	0.13780678	0.13982492	--	--	--	--	--	--	--	[T]	Signal transduction mechanisms 	BAR domain;; RhoGAP domain	Rho GTPase-activating protein 21-B GN=arhgap21-b OS=Xenopus laevis (African clawed frog) PE=2 SV=1	PREDICTED: rho GTPase-activating protein 44 isoform X2 [Danio rerio]
dre-miR-125b-2-3p	ENSDARG00000010906	CGGGUUGGGUUCUCGGGAGCU	21	0.13780678	0.13982492	--	--	--	[R]	General function prediction only 	Molecular Function: nucleotide binding (GO:0000166);; Molecular Function: nucleic acid binding (GO:0003676);; 	"K12891|8e-46|dre:323700|wu:fc07d01, zgc:77420"	[A]	RNA processing and modification 	"RNA recognition motif. (a.k.a. RRM, RBD, or RNP domain);; RNA recognition motif (a.k.a. RRM, RBD, or RNP domain);; RNA recognition motif. (a.k.a. RRM, RBD, or RNP domain)"	Serine/arginine-rich splicing factor 2 GN=SRSF2 OS=Gallus gallus (Chicken) PE=2 SV=1	Zgc:55876 protein [Danio rerio]
dre-miR-125b-2-3p	ENSDARG00000013375	CGGGUUGGGUUCUCGGGAGCU	21	0.13780678	0.13982492	--	--	--	[R]	General function prediction only 	Cellular Component: cytoplasm (GO:0005737);; Biological Process: protein ubiquitination (GO:0016567);; 	--	[R]	General function prediction only 	Ankyrin repeats (3 copies);; Ankyrin repeat;; Ankyrin repeat;; Ankyrin repeats (many copies);; Ankyrin repeats (many copies)	Protein fem-1 homolog C GN=fem1c OS=Danio rerio (Zebrafish) PE=2 SV=2	Fem1c [Danio rerio]
dre-miR-125b-2-3p	ENSDARG00000014495	CGGGUUGGGUUCUCGGGAGCU	21	0.13780678	0.13982492	--	--	--	--	--	Molecular Function: frizzled binding (GO:0005109);; Cellular Component: proteinaceous extracellular matrix (GO:0005578);; Cellular Component: extracellular space (GO:0005615);; Biological Process: Wnt signaling pathway (GO:0016055);; Biological Process: neuron differentiation (GO:0030182);; Biological Process: cell fate commitment (GO:0045165);; 	K00444|0.0|dre:568191|wnt5a	[T]	Signal transduction mechanisms 	wnt family	Protein Wnt-5a (Precursor) GN=WNT5A OS=Pleurodeles waltl (Iberian ribbed newt) PE=3 SV=1	"Wingless-type MMTV integration site family, member 5a [Danio rerio]"
dre-miR-125b-2-3p	ENSDARG00000015290	CGGGUUGGGUUCUCGGGAGCU	21	0.13780678	0.13982492	--	--	--	--	--	Cellular Component: endoplasmic reticulum membrane (GO:0005789);; Cellular Component: integral component of membrane (GO:0016021);; Biological Process: dephosphorylation (GO:0016311);; Molecular Function: phosphatase activity (GO:0016791);; 	--	[I]	Lipid transport and metabolism 	SacI homology domain	Phosphatidylinositide phosphatase SAC1-B GN=sacm1lb OS=Danio rerio (Zebrafish) PE=2 SV=2	RecName: Full=Phosphatidylinositide phosphatase SAC1-B; AltName: Full=Suppressor of actin mutations 1-like protein B [Danio rerio] 
dre-miR-125b-2-3p	ENSDARG00000015831	CGGGUUGGGUUCUCGGGAGCU	21	0.13780678	0.13982492	--	--	--	[O]	"Posttranslational modification, protein turnover, chaperones "	Biological Process: protein folding (GO:0006457);; Molecular Function: unfolded protein binding (GO:0051082);; 	"K09507|0.0|dre:445177|dnajb1a, dnajb1, hspf1, zf-Hsp40, zgc:101068"	[O]	"Posttranslational modification, protein turnover, chaperones "	DnaJ domain;; DnaJ C terminal domain	DnaJ homolog subfamily B member 6 OS=Gallus gallus (Chicken) PE=2 SV=1	"DnaJ (Hsp40) homolog, subfamily B, member 1a [Danio rerio] "
dre-miR-125b-2-3p	ENSDARG00000015915	CGGGUUGGGUUCUCGGGAGCU	21	0.13780678	0.13982492	--	--	--	--	--	Cellular Component: mitochondrial inner membrane (GO:0005743);; Cellular Component: integral component of membrane (GO:0016021);; Biological Process: transmembrane transport (GO:0055085);; 	--	[C]	Energy production and conversion 	Mitochondrial carrier protein	Solute carrier family 25 member 36-A GN=slc25a36a OS=Danio rerio (Zebrafish) PE=2 SV=1	PREDICTED: solute carrier family 25 member 36-A [Danio rerio]
dre-miR-125b-2-3p	ENSDARG00000015997	CGGGUUGGGUUCUCGGGAGCU	21	0.13780678	0.13982492	--	--	--	--	--	Biological Process: transport (GO:0006810);; Cellular Component: integral component of membrane (GO:0016021);; 	--	[G]	Carbohydrate transport and metabolism 	Protein of unknown function (DUF791);; Major Facilitator Superfamily	Molybdate-anion transporter GN=mfsd5 OS=Danio rerio (Zebrafish) PE=2 SV=1	molybdate-anion transporter precursor [Danio rerio] 
dre-miR-125b-2-3p	ENSDARG00000016025	CGGGUUGGGUUCUCGGGAGCU	21	0.13780678	0.13982492	--	--	--	--	--	Molecular Function: tachykinin receptor activity (GO:0004995);; Cellular Component: plasma membrane (GO:0005886);; Biological Process: tachykinin receptor signaling pathway (GO:0007217);; Biological Process: neuropeptide signaling pathway (GO:0007218);; Biological Process: synaptic transmission (GO:0007268);; Cellular Component: integral component of membrane (GO:0016021);; 	K04222|0.0|dre:564017|tachykinin receptor 1-like	[T]	Signal transduction mechanisms 	7 transmembrane receptor (rhodopsin family);; Serpentine type 7TM GPCR chemoreceptor Srsx	Substance-P receptor GN=TACR1 OS=Lithobates catesbeiana (American bullfrog) PE=2 SV=1	tachykinin receptor 1b [Danio rerio] 
dre-miR-125b-2-3p	ENSDARG00000016363	CGGGUUGGGUUCUCGGGAGCU	21	0.13780678	0.13982492	--	--	--	--	--	"Molecular Function: DNA binding (GO:0003677);; Cellular Component: nucleus (GO:0005634);; Biological Process: regulation of transcription, DNA-templated (GO:0006355);; Biological Process: gliogenesis (GO:0042063);; Molecular Function: protein dimerization activity (GO:0046983);; Biological Process: negative regulation of neurogenesis (GO:0050768);; "	--	[K]	Transcription 	Hairy Orange;; Helix-loop-helix DNA-binding domain	Transcription factor HES-1 {ECO:0000250|UniProtKB:Q14469} OS=Xenopus tropicalis (Western clawed frog) PE=2 SV=1	PREDICTED: transcription cofactor HES-6 isoform X1 [Danio rerio]
dre-miR-125b-2-3p	ENSDARG00000016496	CGGGUUGGGUUCUCGGGAGCU	21	0.13780678	0.13982492	--	--	--	[RTKL]	--	"Molecular Function: ATP binding (GO:0005524);; Cellular Component: nucleus (GO:0005634);; Biological Process: regulation of transcription, DNA-templated (GO:0006355);; Biological Process: protein phosphorylation (GO:0006468);; Molecular Function: RNA polymerase II carboxy-terminal domain kinase activity (GO:0008353);; "	"K02208|0.0|dre:373868|cdk8, wu:fk95h11"	[K]	Transcription 	Protein kinase domain;; Protein tyrosine kinase	Cyclin-dependent kinase 8 GN=cdk8 OS=Danio rerio (Zebrafish) PE=2 SV=1	Cdk8 protein [Danio rerio]
dre-miR-125b-2-3p	ENSDARG00000017046	CGGGUUGGGUUCUCGGGAGCU	21	0.13780678	0.13982492	--	--	--	--	--	Cellular Component: nucleus (GO:0005634);; Cellular Component: cytoplasm (GO:0005737);; Biological Process: rRNA processing (GO:0006364);; Biological Process: mRNA processing (GO:0006397);; Biological Process: RNA splicing (GO:0008380);; 	"K12866|1e-100|dre:402950|MGC77390, wbp11"	[S]	Function unknown 	WW domain binding protein 11	WW domain-binding protein 11 GN=wbp11 OS=Danio rerio (Zebrafish) PE=1 SV=1	WW domain-binding protein 11 [Danio rerio] 
dre-miR-125b-2-3p	ENSDARG00000017108	CGGGUUGGGUUCUCGGGAGCU	21	0.13780678	0.13982492	--	--	--	[P]	Inorganic ion transport and metabolism 	--	--	[P]	Inorganic ion transport and metabolism 	Ion transport protein;; BTB/POZ domain;; Ion channel	Potassium voltage-gated channel subfamily A member 2 GN=kcna2 OS=Xenopus laevis (African clawed frog) PE=2 SV=2	PREDICTED: potassium voltage-gated channel subfamily A member 1-like [Danio rerio]
dre-miR-125b-2-3p	ENSDARG00000018534	CGGGUUGGGUUCUCGGGAGCU	21	0.13780678	0.13982492	--	--	--	[R]	General function prediction only 	"Biological Process: amino acid transmembrane transport (GO:0003333);; Molecular Function: sodium:amino acid symporter activity (GO:0005283);; Molecular Function: neurotransmitter:sodium symporter activity (GO:0005328);; Cellular Component: integral component of plasma membrane (GO:0005887);; Biological Process: neurotransmitter transport (GO:0006836);; Biological Process: locomotory behavior (GO:0007626);; Molecular Function: glycine transmembrane transporter activity (GO:0015187);; Biological Process: glycine transport (GO:0015816);; Biological Process: sodium ion transmembrane transport (GO:0035725);; Biological Process: regulation of inhibitory postsynaptic membrane potential (GO:0060080);; Biological Process: regulation of synaptic transmission, glycinergic (GO:0060092);; "	"K05042|0.0|dre:494490|slc6a9, glyt1"	[T]	Signal transduction mechanisms 	Sodium:neurotransmitter symporter family	Sodium- and chloride-dependent glycine transporter 1 OS=Xenopus laevis (African clawed frog) PE=2 SV=1	PREDICTED: sodium- and chloride-dependent glycine transporter 1 isoform X1 [Danio rerio] 
dre-miR-125b-2-3p	ENSDARG00000018653	CGGGUUGGGUUCUCGGGAGCU	21	0.13780678	0.13982492	--	--	--	[I]	Lipid transport and metabolism 	--	"K01068|0.0|dre:447878|acot7, zgc:103413"	[I]	Lipid transport and metabolism 	Thioesterase superfamily	--	PREDICTED: cytosolic acyl coenzyme A thioester hydrolase isoform X2 [Danio rerio]
dre-miR-125b-2-3p	ENSDARG00000018809	CGGGUUGGGUUCUCGGGAGCU	21	0.13780678	0.13982492	--	--	--	[R]	General function prediction only 	Molecular Function: carboxylic ester hydrolase activity (GO:0004091);; 	"K13696|0.0|dre:447830|abhd3, zgc:92800"	[R]	General function prediction only 	Alpha/beta hydrolase family;; alpha/beta hydrolase fold;; Alpha/beta hydrolase family;; Prolyl oligopeptidase family	Abhydrolase domain-containing protein 2-A GN=abhd2a OS=Danio rerio (Zebrafish) PE=2 SV=1	abhydrolase domain-containing protein 3 [Danio rerio] 
dre-miR-125b-2-3p	ENSDARG00000019659	CGGGUUGGGUUCUCGGGAGCU	21	0.13780678	0.13982492	--	--	--	[K]	Transcription 	"Molecular Function: double-stranded DNA binding (GO:0003690);; Molecular Function: RNA polymerase II distal enhancer sequence-specific DNA binding transcription factor activity (GO:0003705);; Cellular Component: nucleus (GO:0005634);; Cellular Component: transcription factor complex (GO:0005667);; Biological Process: pattern specification process (GO:0007389);; Molecular Function: transcription factor binding (GO:0008134);; Molecular Function: DNA binding, bending (GO:0008301);; Biological Process: epidermal cell fate specification (GO:0009957);; Biological Process: otic placode formation (GO:0043049);; Molecular Function: sequence-specific DNA binding (GO:0043565);; Biological Process: regulation of sequence-specific DNA binding transcription factor activity (GO:0051090);; "	"K09401|0.0|dre:353313|foxi1, cb724, foo"	[K]	Transcription 	Fork head domain	Forkhead box protein I2 OS=Xenopus tropicalis (Western clawed frog) PE=2 SV=1	foxi one [Danio rerio]
dre-miR-125b-2-3p	ENSDARG00000019713	CGGGUUGGGUUCUCGGGAGCU	21	0.13780678	0.13982492	--	--	--	[GEPR]	--	Molecular Function: ion transmembrane transporter activity (GO:0015075);; Cellular Component: integral component of membrane (GO:0016021);; Biological Process: ion transmembrane transport (GO:0034220);; 	--	[R]	General function prediction only 	Sugar (and other) transporter;; Major Facilitator Superfamily	Solute carrier family 22 member 6-A GN=slc22a6-a OS=Xenopus laevis (African clawed frog) PE=2 SV=1	Oatx protein [Danio rerio]
dre-miR-125b-2-3p	ENSDARG00000020072	CGGGUUGGGUUCUCGGGAGCU	21	0.13780678	0.13982492	--	--	--	--	--	Molecular Function: calcium ion binding (GO:0005509);; Cellular Component: extracellular region (GO:0005576);; Biological Process: cell adhesion (GO:0007155);; Molecular Function: growth factor activity (GO:0008083);; Biological Process: positive regulation of cell division (GO:0051781);; 	"K04659|0.0|dre:252850|thbs4b, thbs4, tsp4, zgc:111910"	--	--	Thrombospondin C-terminal region;; Thrombospondin type 3 repeat;; Cartilage oligomeric matrix protein;; Calcium-binding EGF domain	Thrombospondin-4-B (Precursor) GN=thbs4b OS=Danio rerio (Zebrafish) PE=2 SV=1	Thrombospondin 4b [Danio rerio]
dre-miR-125b-2-3p	ENSDARG00000022309	CGGGUUGGGUUCUCGGGAGCU	21	0.13780678	0.13982492	--	--	--	--	--	Cellular Component: cytoskeleton (GO:0005856);; 	"K10381|0.0|dre:324023|dspa, wu:fc17a08, wu:fk73d01"	[Z]	Cytoskeleton 	Plectin repeat	--	PREDICTED: desmoplakin isoform X1 [Danio rerio]
dre-miR-125b-2-3p	ENSDARG00000024017	CGGGUUGGGUUCUCGGGAGCU	21	0.13780678	0.13982492	--	--	--	--	--	--	--	--	--	Immunoglobulin I-set domain;; Immunoglobulin domain;; MAM domain;; Immunoglobulin domain;; Immunoglobulin domain;; Immunoglobulin V-set domain;; CD80-like C2-set immunoglobulin domain;; Immunoglobulin C1-set domain	MAM domain-containing glycosylphosphatidylinositol anchor protein 1 (Precursor) OS=Gallus gallus (Chicken) PE=1 SV=1	PREDICTED: MAM domain-containing glycosylphosphatidylinositol anchor protein 2 isoform X3 [Danio rerio]
dre-miR-125b-2-3p	ENSDARG00000024748	CGGGUUGGGUUCUCGGGAGCU	21	0.13780678	0.13982492	--	--	--	[Z]	Cytoskeleton 	Biological Process: oocyte animal/vegetal axis specification (GO:0060832);; 	"K10382|0.0|mmu:13518|Dst, 2310001O04Rik, A830042E19Rik, AW554249, BP230, BPAG1-n, Bpag, Bpag1, Macf2, ah, athetoid, dt, mKIAA0728, nmf203, nmf339"	[Z]	Cytoskeleton 	Spectrin repeat;; Plectin repeat;; Calponin homology (CH) domain;; Growth-Arrest-Specific Protein 2 Domain;; EF hand;; EF-hand domain pair;; CAMSAP CH domain;; EF-hand domain;; EF hand;; EF-hand domain pair	Alpha-actinin-4 GN=ACTN4 OS=Gallus gallus (Chicken) PE=1 SV=1	PREDICTED: dystonin isoform X17 [Poecilia reticulata]
dre-miR-125b-2-3p	ENSDARG00000026489	CGGGUUGGGUUCUCGGGAGCU	21	0.13780678	0.13982492	--	--	--	--	--	Molecular Function: RNA binding (GO:0003723);; 	"K13210|0.0|dre:573145|MGC163038, fc94c12, wu:fb25b12, wu:fc10e10, wu:fc94c12"	[A]	RNA processing and modification 	KH domain;; KH domain;; KH domain;; Domain of unknown function (DUF1897);; KH domain	Far upstream element-binding protein 2 GN=KHSRP OS=Gallus gallus (Chicken) PE=1 SV=1	far upstream element-binding protein 2 [Danio rerio] 
dre-miR-125b-2-3p	ENSDARG00000027978	CGGGUUGGGUUCUCGGGAGCU	21	0.13780678	0.13982492	--	--	--	[R]	General function prediction only 	Molecular Function: nucleic acid binding (GO:0003676);; Molecular Function: protein binding (GO:0005515);; Molecular Function: metal ion binding (GO:0046872);; 	"K09201|0.0|dre:406394|yy1b, yy1l, zgc:64207"	[R]	General function prediction only 	"Zinc finger, C2H2 type;; Zinc-finger double domain;; C2H2-type zinc finger"	Zinc finger protein 143 GN=znf143 OS=Xenopus tropicalis (Western clawed frog) PE=2 SV=2	YY1 transcription factor b [Danio rerio] 
dre-miR-125b-2-3p	ENSDARG00000029219	CGGGUUGGGUUCUCGGGAGCU	21	0.13780678	0.13982492	--	--	--	--	--	Molecular Function: vasopressin receptor activity (GO:0005000);; Biological Process: G-protein coupled receptor signaling pathway (GO:0007186);; Cellular Component: integral component of membrane (GO:0016021);; 	"K04228|0.0|dre:100151502|retrovirus polyprotein, putative-like"	[R]	General function prediction only 	7 transmembrane receptor (rhodopsin family);; Serpentine type 7TM GPCR chemoreceptor Srsx	[Arg8]-vasotocin receptor OS=Catostomus commersonii (White sucker) PE=2 SV=1	PREDICTED: vasopressin V2 receptor isoform X1 [Danio rerio]
dre-miR-125b-2-3p	ENSDARG00000030896	CGGGUUGGGUUCUCGGGAGCU	21	0.13780678	0.13982492	--	--	--	--	--	"Molecular Function: double-stranded DNA binding (GO:0003690);; Molecular Function: RNA polymerase II distal enhancer sequence-specific DNA binding transcription factor activity (GO:0003705);; Cellular Component: nucleus (GO:0005634);; Cellular Component: transcription factor complex (GO:0005667);; Biological Process: apoptotic DNA fragmentation (GO:0006309);; Biological Process: pattern specification process (GO:0007389);; Molecular Function: transcription factor binding (GO:0008134);; Molecular Function: DNA binding, bending (GO:0008301);; Biological Process: response to xenobiotic stimulus (GO:0009410);; Biological Process: embryo development (GO:0009790);; Biological Process: tissue development (GO:0009888);; Molecular Function: estrogen receptor binding (GO:0030331);; Molecular Function: ubiquitin conjugating enzyme binding (GO:0031624);; Molecular Function: cysteine-type endopeptidase regulator activity involved in apoptotic process (GO:0043028);; Biological Process: positive regulation of cysteine-type endopeptidase activity involved in apoptotic process (GO:0043280);; Molecular Function: sequence-specific DNA binding (GO:0043565);; Biological Process: positive regulation of transcription from RNA polymerase II promoter (GO:0045944);; Biological Process: organ development (GO:0048513);; Biological Process: regulation of sequence-specific DNA binding transcription factor activity (GO:0051090);; "	--	[K]	Transcription 	Fork head domain	Forkhead box protein F1 GN=foxf1 OS=Danio rerio (Zebrafish) PE=2 SV=1	Zgc:162905 protein [Danio rerio] 
dre-miR-125b-2-3p	ENSDARG00000031783	CGGGUUGGGUUCUCGGGAGCU	21	0.13780678	0.13982492	--	--	--	[T]	Signal transduction mechanisms 	Molecular Function: nucleotide binding (GO:0000166);; Molecular Function: adenylate cyclase activity (GO:0004016);; Cellular Component: intracellular (GO:0005622);; Biological Process: cAMP biosynthetic process (GO:0006171);; Cellular Component: integral component of membrane (GO:0016021);; Biological Process: axon midline choice point recognition (GO:0016199);; Biological Process: retinal ganglion cell axon guidance (GO:0031290);; Biological Process: intracellular signal transduction (GO:0035556);; 	"K08048|0.0|dre:100148976|adcy8, si:ch211-220f13.4"	[C]	Energy production and conversion 	Adenylate and Guanylate cyclase catalytic domain;; Domain of Unknown Function (DUF1053)	Adenylate cyclase type 9 GN=ADCY9 OS=Gallus gallus (Chicken) PE=2 SV=1	adenylate cyclase type 8 [Danio rerio] 
dre-miR-125b-2-3p	ENSDARG00000031971	CGGGUUGGGUUCUCGGGAGCU	21	0.13780678	0.13982492	--	--	--	--	--	Cellular Component: endoplasmic reticulum lumen (GO:0005788);; 	--	[R]	General function prediction only 	Glycosyl transferase family 90;; Filamin/ABP280 repeat	KDEL motif-containing protein 1 (Precursor) GN=kdelc1 OS=Danio rerio (Zebrafish) PE=2 SV=1	KDEL motif-containing protein 1 precursor [Danio rerio] 
dre-miR-125b-2-3p	ENSDARG00000032933	CGGGUUGGGUUCUCGGGAGCU	21	0.13780678	0.13982492	--	--	--	--	--	Molecular Function: zinc ion binding (GO:0008270);; 	"K06058|0.0|dre:568626|MGC194800, dtx2"	--	--	"WWE domain;; Zinc finger, C3HC4 type (RING finger)"	E3 ubiquitin-protein ligase DTX1 GN=dtx1 OS=Xenopus laevis (African clawed frog) PE=2 SV=1	Zgc:194800 [Danio rerio]
dre-miR-125b-2-3p	ENSDARG00000033987	CGGGUUGGGUUCUCGGGAGCU	21	0.13780678	0.13982492	--	--	--	--	--	Biological Process: RNA splicing (GO:0008380);; Cellular Component: intracellular part (GO:0044424);; 	--	[J]	"Translation, ribosomal structure and biogenesis "	--	--	serine/Arginine-related protein 53 [Danio rerio] 
dre-miR-125b-2-3p	ENSDARG00000035339	CGGGUUGGGUUCUCGGGAGCU	21	0.13780678	0.13982492	--	--	--	--	--	Cellular Component: intracellular (GO:0005622);; Molecular Function: zinc ion binding (GO:0008270);; 	--	--	--	"SPRY-associated domain;; SPRY domain;; zinc finger of C3HC4-type, RING;; B-box zinc finger;; Zinc finger, C3HC4 type (RING finger);; Zinc finger, C3HC4 type (RING finger)"	Zinc-binding protein A33 OS=Pleurodeles waltl (Iberian ribbed newt) PE=1 SV=2	PREDICTED: tripartite motif-containing protein 16 isoform X2 [Danio rerio]
dre-miR-125b-2-3p	ENSDARG00000035706	CGGGUUGGGUUCUCGGGAGCU	21	0.13780678	0.13982492	--	--	--	--	--	--	--	[T]	Signal transduction mechanisms 	Dedicator of cytokinesis;; C2 domain in Dock180 and Zizimin proteins;; Domain of unknown function (DUF3398)	--	PREDICTED: dedicator of cytokinesis protein 7-like isoform X3 [Stegastes partitus]
dre-miR-125b-2-3p	ENSDARG00000035853	CGGGUUGGGUUCUCGGGAGCU	21	0.13780678	0.13982492	--	--	--	--	--	--	--	--	--	Protein of unknown function (DUF3469)	Protein CDKN2AIP homolog A GN=cdkn2aip-a OS=Xenopus laevis (African clawed frog) PE=2 SV=1	PREDICTED: CDKN2A-interacting protein isoform X1 [Danio rerio]
dre-miR-125b-2-3p	ENSDARG00000036251	CGGGUUGGGUUCUCGGGAGCU	21	0.13780678	0.13982492	--	--	--	[BK]	--	Molecular Function: DNA binding (GO:0003677);; Molecular Function: chromatin binding (GO:0003682);; Cellular Component: nucleus (GO:0005634);; 	"K11649|0.0|dre:553471|smarcc1b, si:dkeyp-114f9.3"	[B]	Chromatin structure and dynamics 	SWIRM domain;; Myb-like DNA-binding domain;; Myb-like DNA-binding domain	Histone H2A deubiquitinase MYSM1 GN=mysm1 OS=Danio rerio (Zebrafish) PE=2 SV=2	"SWI/SNF related, matrix associated, actin dependent regulator of chromatin, subfamily c, member 1b [Danio rerio] "
dre-miR-125b-2-3p	ENSDARG00000036371	CGGGUUGGGUUCUCGGGAGCU	21	0.13780678	0.13982492	--	--	--	[Z]	Cytoskeleton 	"Biological Process: endocardial cushion formation (GO:0003272);; Molecular Function: ATP binding (GO:0005524);; Biological Process: ATP catabolic process (GO:0006200);; Biological Process: apoptotic process (GO:0006915);; Molecular Function: ATPase activity (GO:0016887);; Molecular Function: myosin binding (GO:0017022);; Biological Process: skeletal muscle thin filament assembly (GO:0030240);; Cellular Component: I band (GO:0031674);; Biological Process: actin-myosin filament sliding (GO:0033275);; Biological Process: embryonic heart tube development (GO:0035050);; Biological Process: atrioventricular canal development (GO:0036302);; Cellular Component: actomyosin, actin portion (GO:0042643);; Biological Process: cardiac myofibril assembly (GO:0055003);; Biological Process: cardiac muscle tissue morphogenesis (GO:0055008);; Biological Process: heart contraction (GO:0060047);; Cellular Component: extracellular vesicular exosome (GO:0070062);; "	K10354|0.0|xla:379351|MGC53823	[Z]	Cytoskeleton 	Actin	"Actin, alpha cardiac muscle 2 (Precursor) OS=Xenopus tropicalis (Western clawed frog) PE=2 SV=1"	"Actin, alpha cardiac muscle 2-like [Xenopus laevis] "
dre-miR-125b-2-3p	ENSDARG00000036575	CGGGUUGGGUUCUCGGGAGCU	21	0.13780678	0.13982492	--	--	--	--	--	--	--	--	--	--	--	PREDICTED: uncharacterized protein CXorf57-like isoform X1 [Danio rerio]
dre-miR-125b-2-3p	ENSDARG00000036619	CGGGUUGGGUUCUCGGGAGCU	21	0.13780678	0.13982492	--	--	--	--	--	--	K00737|0.0|dre:570828|hypothetical LOC570828	--	--	Glycosyltransferase family 17	--	"PREDICTED: beta-1,4-mannosyl-glycoprotein 4-beta-N-acetylglucosaminyltransferase [Danio rerio]"
dre-miR-125b-2-3p	ENSDARG00000036893	CGGGUUGGGUUCUCGGGAGCU	21	0.13780678	0.13982492	--	--	--	--	--	Molecular Function: protein-glutamine gamma-glutamyltransferase activity (GO:0003810);; Biological Process: peptide cross-linking (GO:0018149);; Molecular Function: metal ion binding (GO:0046872);; 	"K03917|0.0|dre:561287|f13a1, wu:fo83d04, zgc:153334"	--	--	"Transglutaminase family;; Transglutaminase family, C-terminal ig like domain;; Transglutaminase-like superfamily"	Protein-glutamine gamma-glutamyltransferase 2 GN=TGL2 OS=Gallus gallus (Chicken) PE=1 SV=3	coagulation factor XIII A chain [Danio rerio] 
dre-miR-125b-2-3p	ENSDARG00000037195	CGGGUUGGGUUCUCGGGAGCU	21	0.13780678	0.13982492	--	--	--	--	--	Molecular Function: thyroid-stimulating hormone receptor activity (GO:0004996);; Biological Process: G-protein coupled receptor signaling pathway (GO:0007186);; Cellular Component: integral component of membrane (GO:0016021);; 	K04249|0.0|dre:560609|thyroid-stimulating hormone receptor	[T]	Signal transduction mechanisms 	7 transmembrane receptor (rhodopsin family);; Leucine rich repeat;; Leucine Rich repeats (2 copies);; Leucine rich repeats (6 copies);; Leucine Rich Repeat	Lutropin-choriogonadotropic hormone receptor {ECO:0000250|UniProtKB:P22888} (Precursor) OS=Gallus gallus (Chicken) PE=2 SV=2	thyrotropin receptor precursor [Danio rerio] 
dre-miR-125b-2-3p	ENSDARG00000037933	CGGGUUGGGUUCUCGGGAGCU	21	0.13780678	0.13982492	--	--	--	[P]	Inorganic ion transport and metabolism 	Molecular Function: delayed rectifier potassium channel activity (GO:0005251);; Cellular Component: voltage-gated potassium channel complex (GO:0008076);; Biological Process: regulation of ion transmembrane transport (GO:0034765);; Biological Process: protein homooligomerization (GO:0051260);; Biological Process: potassium ion transmembrane transport (GO:0071805);; 	--	[P]	Inorganic ion transport and metabolism 	Ion transport protein;; BTB/POZ domain;; Potassium voltage-gated channel;; Ion channel	Potassium voltage-gated channel subfamily A member 2 GN=kcna2 OS=Oncorhynchus mykiss (Rainbow trout) PE=2 SV=1	"potassium voltage-gated channel, Shaw-related subfamily, member 3b [Danio rerio] "
dre-miR-125b-2-3p	ENSDARG00000038780	CGGGUUGGGUUCUCGGGAGCU	21	0.13780678	0.13982492	--	--	--	--	--	Molecular Function: chromatin binding (GO:0003682);; 	"K09273|0.0|dre:393978|ubtfl, MGC63557, Tcfubf, zgc:63557"	[R]	General function prediction only 	HMG (high mobility group) box 5;; HMG (high mobility group) box;; HMG-box domain	Nucleolar transcription factor 1-B GN=ubtf-b OS=Xenopus laevis (African clawed frog) PE=2 SV=1	PREDICTED: nucleolar transcription factor 1 isoform X1 [Danio rerio]
dre-miR-125b-2-3p	ENSDARG00000038879	CGGGUUGGGUUCUCGGGAGCU	21	0.13780678	0.13982492	--	--	--	[R]	General function prediction only 	Cellular Component: cilium (GO:0005929);; Biological Process: protein localization (GO:0008104);; Biological Process: convergent extension (GO:0060026);; Biological Process: retina morphogenesis in camera-type eye (GO:0060042);; Biological Process: cilium morphogenesis (GO:0060271);; 	--	[R]	General function prediction only 	"WD domain, G-beta repeat"	F-box-like/WD repeat-containing protein TBL1XR1-A GN=tbl1xr1-a OS=Xenopus laevis (African clawed frog) PE=1 SV=1	PREDICTED: intraflagellar transport protein 80 homolog isoform X1 [Danio rerio]
dre-miR-125b-2-3p	ENSDARG00000039197	CGGGUUGGGUUCUCGGGAGCU	21	0.13780678	0.13982492	--	--	--	--	--	--	--	[S]	Function unknown 	CLASP N terminal	--	"PREDICTED: protein FAM179B, partial [Danio rerio]"
dre-miR-125b-2-3p	ENSDARG00000039304	CGGGUUGGGUUCUCGGGAGCU	21	0.13780678	0.13982492	--	--	--	--	--	"Molecular Function: transcription regulatory region sequence-specific DNA binding (GO:0000976);; Molecular Function: sequence-specific DNA binding RNA polymerase II transcription factor activity (GO:0000981);; Biological Process: extraocular skeletal muscle development (GO:0002074);; Cellular Component: nucleus (GO:0005634);; Cellular Component: cytoplasm (GO:0005737);; Biological Process: regulation of transcription, DNA-templated (GO:0006355);; Biological Process: apoptotic process (GO:0006915);; Biological Process: adenohypophysis development (GO:0021984);; Biological Process: pharyngeal muscle development (GO:0043282);; Biological Process: peripheral nervous system neuron development (GO:0048935);; Biological Process: striated muscle cell differentiation (GO:0051146);; Biological Process: regulation of inner ear receptor cell differentiation (GO:2000980);; "	--	[K]	Transcription 	Homeobox domain;; Homeobox KN domain	Homeobox protein six1a GN=six1a OS=Danio rerio (Zebrafish) PE=2 SV=2	RecName: Full=Homeobox protein six1a; AltName: Full=Homeobox protein six1b; AltName: Full=Sine oculis homeobox homolog 1a; AltName: Full=Sine oculis homeobox homolog 1b [Danio rerio]
dre-miR-125b-2-3p	ENSDARG00000039608	CGGGUUGGGUUCUCGGGAGCU	21	0.13780678	0.13982492	--	--	--	--	--	Biological Process: protein glycosylation (GO:0006486);; Molecular Function: fucosyltransferase activity (GO:0008417);; Cellular Component: integral component of membrane (GO:0016021);; Cellular Component: Golgi cisterna membrane (GO:0032580);; Biological Process: fucosylation (GO:0036065);; 	--	[GE]	--	Glycosyltransferase family 10 (fucosyltransferase)	"Alpha-(1,3)-fucosyltransferase 10 GN=fut10 OS=Xenopus tropicalis (Western clawed frog) PE=2 SV=1"	PREDICTED: uncharacterized protein LOC550469 isoform X1 [Danio rerio] 
dre-miR-125b-2-3p	ENSDARG00000039934	CGGGUUGGGUUCUCGGGAGCU	21	0.13780678	0.13982492	--	--	--	--	--	Molecular Function: biotin-[acetyl-CoA-carboxylase] ligase activity (GO:0004077);; Biological Process: cellular protein modification process (GO:0006464);; 	"K01942|0.0|dre:337784|hlcs, est269366, ig:est269366, im:6962365"	[H]	Coenzyme transport and metabolism 	"Biotin-protein ligase, N terminal"	--	Hlcs protein [Danio rerio]
dre-miR-125b-2-3p	ENSDARG00000040741	CGGGUUGGGUUCUCGGGAGCU	21	0.13780678	0.13982492	--	--	--	[C]	Energy production and conversion 	Molecular Function: voltage-gated potassium channel activity (GO:0005249);; Cellular Component: cytoplasm (GO:0005737);; Cellular Component: integral component of membrane (GO:0016021);; Biological Process: regulation of ion transmembrane transport (GO:0034765);; Biological Process: potassium ion transmembrane transport (GO:0071805);; 	--	[C]	Energy production and conversion 	Aldo/keto reductase family	Voltage-gated potassium channel subunit beta-1 GN=KCNAB1 OS=Gallus gallus (Chicken) PE=2 SV=1	PREDICTED: voltage-gated potassium channel subunit beta-1 isoform X1 [Danio rerio]
dre-miR-125b-2-3p	ENSDARG00000041301	CGGGUUGGGUUCUCGGGAGCU	21	0.13780678	0.13982492	--	--	--	--	--	--	--	--	--	Beta/Gamma crystallin	Beta-crystallin B3 GN=CRYBB3 OS=Gallus gallus (Chicken) PE=2 SV=3	beta-crystallin B3 [Danio rerio] 
dre-miR-125b-2-3p	ENSDARG00000042005	CGGGUUGGGUUCUCGGGAGCU	21	0.13780678	0.13982492	--	--	--	[KB]	--	Molecular Function: histone acetyltransferase activity (GO:0004402);; Cellular Component: cytoplasm (GO:0005737);; Biological Process: regulation of transcription from RNA polymerase II promoter (GO:0006357);; Biological Process: axonogenesis (GO:0007409);; Cellular Component: transcription elongation factor complex (GO:0008023);; Molecular Function: phosphorylase kinase regulator activity (GO:0008607);; Biological Process: histone acetylation (GO:0016573);; Molecular Function: metal ion binding (GO:0046872);; Molecular Function: iron-sulfur cluster binding (GO:0051536);; 	"K07739|0.0|dre:541509|elp3, si:ch211-63o20.8, zgc:113140"	[BK]	--	Radical SAM superfamily;; Acetyltransferase (GNAT) family	Elongator complex protein 3 GN=elp3 OS=Danio rerio (Zebrafish) PE=2 SV=3	elongator complex protein 3 [Danio rerio] 
dre-miR-125b-2-3p	ENSDARG00000042468	CGGGUUGGGUUCUCGGGAGCU	21	0.13780678	0.13982492	--	--	--	--	--	Cellular Component: nucleosome (GO:0000786);; Molecular Function: DNA binding (GO:0003677);; Molecular Function: guanyl-nucleotide exchange factor activity (GO:0005085);; Cellular Component: nucleus (GO:0005634);; Biological Process: nucleosome assembly (GO:0006334);; Biological Process: small GTPase mediated signal transduction (GO:0007264);; Molecular Function: protein heterodimerization activity (GO:0046982);; Biological Process: regulation of catalytic activity (GO:0050790);; 	"K03099|0.0|dre:556286|sos1, MGC158274, fj59e07, wu:fj59e07, zgc:158274"	[T]	Signal transduction mechanisms 	RasGEF domain;; Core histone H2A/H2B/H3/H4	Ras-specific guanine nucleotide-releasing factor 2 GN=rasgrf2 OS=Danio rerio (Zebrafish) PE=3 SV=1	son of sevenless homolog [Danio rerio] 
dre-miR-125b-2-3p	ENSDARG00000042477	CGGGUUGGGUUCUCGGGAGCU	21	0.13780678	0.13982492	--	--	--	--	--	Molecular Function: steroid hormone receptor activity (GO:0003707);; Molecular Function: ligand-activated sequence-specific DNA binding RNA polymerase II transcription factor activity (GO:0004879);; Cellular Component: nucleus (GO:0005634);; Biological Process: spermatogenesis (GO:0007283);; Molecular Function: zinc ion binding (GO:0008270);; Biological Process: cerebellum development (GO:0021549);; Biological Process: intracellular receptor signaling pathway (GO:0030522);; Biological Process: positive regulation of embryonic development (GO:0040019);; Biological Process: steroid hormone mediated signaling pathway (GO:0043401);; Molecular Function: sequence-specific DNA binding (GO:0043565);; Biological Process: positive regulation of transcription from RNA polymerase II promoter (GO:0045944);; Molecular Function: protein heterodimerization activity (GO:0046982);; Biological Process: positive regulation of behavior (GO:0048520);; Biological Process: meiotic cell cycle (GO:0051321);; 	"K08544|0.0|dre:569321|nr2c2, TR4, gb:dq017625, im:6911408"	[T]	Signal transduction mechanisms 	"Ligand-binding domain of nuclear hormone receptor;; Zinc finger, C4 type (two domains)"	Nuclear receptor subfamily 2 group C member 1-A GN=nr2c1-a OS=Xenopus laevis (African clawed frog) PE=2 SV=1	nuclear receptor subfamily 2 group C member 2 [Danio rerio]
dre-miR-125b-2-3p	ENSDARG00000042726	CGGGUUGGGUUCUCGGGAGCU	21	0.13780678	0.13982492	--	--	--	--	--	Molecular Function: phospholipid binding (GO:0005543);; Biological Process: signal transduction (GO:0007165);; 	--	[T]	Signal transduction mechanisms 	BPS (Between PH and SH2);; Ras association (RalGDS/AF-6) domain;; SH2 domain;; PH domain	Amyloid beta A4 precursor protein-binding family B member 1-interacting protein GN=apbb1ip OS=Danio rerio (Zebrafish) PE=2 SV=1	PREDICTED: growth factor receptor-bound protein 7-like [Danio rerio] 
dre-miR-125b-2-3p	ENSDARG00000042937	CGGGUUGGGUUCUCGGGAGCU	21	0.13780678	0.13982492	--	--	--	--	--	Molecular Function: calcium ion binding (GO:0005509);; 	--	[T]	Signal transduction mechanisms 	EF-hand domain pair;; EF-hand domain pair;; EF-hand domain;; EF hand;; EF hand;; Domain of unknown function (DUF1880)	--	PREDICTED: EF-hand calcium-binding domain-containing protein 6 isoform X1 [Danio rerio]
dre-miR-125b-2-3p	ENSDARG00000043066	CGGGUUGGGUUCUCGGGAGCU	21	0.13780678	0.13982492	--	--	--	--	--	Cellular Component: extracellular region (GO:0005576);; Biological Process: negative regulation of BMP signaling pathway (GO:0030514);; Biological Process: negative regulation of cell differentiation (GO:0045596);; Biological Process: cartilage development (GO:0051216);; 	"K04658|2e-137|dre:30185|nog2, zNog2"	--	--	Noggin	Noggin-2 (Precursor) GN=nog2 OS=Danio rerio (Zebrafish) PE=2 SV=1	noggin-2 precursor [Danio rerio] 
dre-miR-125b-2-3p	ENSDARG00000045515	CGGGUUGGGUUCUCGGGAGCU	21	0.13780678	0.13982492	--	--	--	--	--	--	"K13102|0.0|dre:555316|kin, MGC123169, fc49f10, si:ch211-235a22.3, wu:fc49f10, zgc:123169"	[A]	RNA processing and modification 	Domain of Kin17 curved DNA-binding protein	--	DNA/RNA-binding protein KIN17 [Danio rerio] 
dre-miR-125b-2-3p	ENSDARG00000045665	CGGGUUGGGUUCUCGGGAGCU	21	0.13780678	0.13982492	--	--	--	--	--	Cellular Component: membrane (GO:0016020);; 	--	[S]	Function unknown 	Cadherin domain;; Cadherin-like	Protocadherin-15 (Precursor) GN=Pcdh15 OS=Gallus gallus (Chicken) PE=1 SV=1	PREDICTED: protocadherin Fat 4 [Esox lucius]
dre-miR-125b-2-3p	ENSDARG00000045675	CGGGUUGGGUUCUCGGGAGCU	21	0.13780678	0.13982492	--	--	--	--	--	Cellular Component: nucleus (GO:0005634);; 	--	--	--	Nuclear protein MDM1	Nuclear protein MDM1 GN=mdm1 OS=Danio rerio (Zebrafish) PE=2 SV=1	PREDICTED: nuclear protein MDM1 isoform X5 [Danio rerio]
dre-miR-125b-2-3p	ENSDARG00000046085	CGGGUUGGGUUCUCGGGAGCU	21	0.13780678	0.13982492	--	--	--	--	--	Cellular Component: integral component of membrane (GO:0016021);; 	--	--	--	PMP-22/EMP/MP20/Claudin tight junction;; Clc-like	--	claudin domain containing 1a [Danio rerio] 
dre-miR-125b-2-3p	ENSDARG00000052604	CGGGUUGGGUUCUCGGGAGCU	21	0.13780678	0.13982492	--	--	--	--	--	Molecular Function: nucleotide binding (GO:0000166);; Molecular Function: nucleic acid binding (GO:0003676);; 	--	[J]	"Translation, ribosomal structure and biogenesis "	"RNA recognition motif. (a.k.a. RRM, RBD, or RNP domain)"	Cytoplasmic polyadenylation element-binding protein 3 GN=cpeb3 OS=Xenopus tropicalis (Western clawed frog) PE=2 SV=1	PREDICTED: cytoplasmic polyadenylation element-binding protein 2 isoform X1 [Danio rerio]
dre-miR-125b-2-3p	ENSDARG00000052960	CGGGUUGGGUUCUCGGGAGCU	21	0.13780678	0.13982492	--	--	--	--	--	Molecular Function: hormone activity (GO:0005179);; Cellular Component: extracellular region (GO:0005576);; Biological Process: regulation of blood vessel size (GO:0050880);; 	--	--	--	Atrial natriuretic peptide	ANP-24 (Precursor) GN=nppa OS=Oreochromis mossambicus (Mozambique tilapia) PE=2 SV=1	natriuretic peptides A precursor [Danio rerio]
dre-miR-125b-2-3p	ENSDARG00000052997	CGGGUUGGGUUCUCGGGAGCU	21	0.13780678	0.13982492	--	--	--	--	--	Molecular Function: receptor activity (GO:0004872);; Biological Process: multicellular organismal development (GO:0007275);; Cellular Component: integral component of membrane (GO:0016021);; 	--	[T]	Signal transduction mechanisms 	Sema domain;; Plexin repeat;; Immunoglobulin domain	Semaphorin-4E (Precursor) GN=sema4e OS=Danio rerio (Zebrafish) PE=2 SV=1	PREDICTED: semaphorin-4E isoform X1 [Danio rerio]
dre-miR-125b-2-3p	ENSDARG00000053702	CGGGUUGGGUUCUCGGGAGCU	21	0.13780678	0.13982492	--	--	--	--	--	Molecular Function: cytokine receptor activity (GO:0004896);; Cellular Component: membrane (GO:0016020);; Biological Process: cytokine-mediated signaling pathway (GO:0019221);; 	"K05070|0.0|dre:100144554|il2rgb, il-2rgc.b"	--	--	"Interleukin-6 receptor alpha chain, binding"	--	cytokine receptor common subunit gamma precursor [Danio rerio] 
dre-miR-125b-2-3p	ENSDARG00000053840	CGGGUUGGGUUCUCGGGAGCU	21	0.13780678	0.13982492	--	--	--	--	--	Biological Process: apoptotic process (GO:0006917);; Biological Process: negative regulation of cell growth (GO:0030308);; Biological Process: response to drug (GO:0042493);; 	K10134|0.0|dre:550597|zgc:110605	[TV]	--	Etoposide-induced protein 2.4 (EI24)	--	etoposide-induced protein 2.4 homolog [Danio rerio] 
dre-miR-125b-2-3p	ENSDARG00000054162	CGGGUUGGGUUCUCGGGAGCU	21	0.13780678	0.13982492	--	--	--	--	--	--	"K04446|0.0|dre:561682|nfatc4, si:dkeyp-66d1.4"	--	--	Rel homology domain (RHD);; IPT/TIG domain	--	"PREDICTED: nuclear factor of activated T-cells, cytoplasmic 4 [Danio rerio]"
dre-miR-125b-2-3p	ENSDARG00000055307	CGGGUUGGGUUCUCGGGAGCU	21	0.13780678	0.13982492	--	--	--	--	--	Molecular Function: transporter activity (GO:0005215);; Biological Process: transport (GO:0006810);; Cellular Component: synaptic vesicle (GO:0008021);; Cellular Component: integral component of membrane (GO:0016021);; 	--	--	--	Membrane-associating domain	--	PREDICTED: synaptophysin-like 2a isoform X1 [Danio rerio] 
dre-miR-125b-2-3p	ENSDARG00000055751	CGGGUUGGGUUCUCGGGAGCU	21	0.13780678	0.13982492	--	--	--	--	--	"Molecular Function: sequence-specific DNA binding transcription factor activity (GO:0003700);; Cellular Component: nucleus (GO:0005634);; Biological Process: regulation of transcription, DNA-templated (GO:0006355);; Molecular Function: sequence-specific DNA binding (GO:0043565);; "	--	[K]	Transcription 	bZIP transcription factor;; Basic region leucine zipper	Fos-related antigen 2 GN=FOSL2 OS=Gallus gallus (Chicken) PE=1 SV=1	PREDICTED: protein fosB isoform X1 [Danio rerio]
dre-miR-125b-2-3p	ENSDARG00000055999	CGGGUUGGGUUCUCGGGAGCU	21	0.13780678	0.13982492	--	--	--	[BK]	--	--	K11321|0.0|dre:100003763|Brd8 protein-like	--	--	Bromodomain	Bromodomain-containing protein 4 GN=brd4 OS=Danio rerio (Zebrafish) PE=1 SV=1	PREDICTED: LOW QUALITY PROTEIN: bromodomain-containing protein 8 [Danio rerio]
dre-miR-125b-2-3p	ENSDARG00000056001	CGGGUUGGGUUCUCGGGAGCU	21	0.13780678	0.13982492	--	--	--	--	--	--	--	[R]	General function prediction only 	Cell morphogenesis N-terminal;; Cell morphogenesis C-terminal;; Cell morphogenesis central region	--	PREDICTED: protein furry homolog [Danio rerio]
dre-miR-125b-2-3p	ENSDARG00000057508	CGGGUUGGGUUCUCGGGAGCU	21	0.13780678	0.13982492	--	--	--	--	--	Biological Process: platelet formation (GO:0030220);; 	--	[U]	"Intracellular trafficking, secretion, and vesicular transport "	"Beige/BEACH domain;; PH domain associated with Beige/BEACH;; WD domain, G-beta repeat"	Neurobeachin-like protein 2 GN=nbeal2 OS=Danio rerio (Zebrafish) PE=1 SV=1	PREDICTED: neurobeachin-like protein 2 isoform X4 [Danio rerio] 
dre-miR-125b-2-3p	ENSDARG00000057577	CGGGUUGGGUUCUCGGGAGCU	21	0.13780678	0.13982492	--	--	--	[M]	Cell wall/membrane/envelope biogenesis 	Molecular Function: metalloendopeptidase activity (GO:0004222);; Cellular Component: cytoplasm (GO:0005737);; Biological Process: proteolysis (GO:0006508);; Biological Process: lipid metabolic process (GO:0006629);; Cellular Component: membrane (GO:0016020);; Biological Process: cartilage development (GO:0051216);; 	"K07765|0.0|dre:334658|mbtps2, MGC109961, s2p, wu:fb72d02, wu:fk47a09"	[O]	"Posttranslational modification, protein turnover, chaperones "	Peptidase family M50	--	membrane-bound transcription factor site-2 protease [Danio rerio] 
dre-miR-125b-2-3p	ENSDARG00000057907	CGGGUUGGGUUCUCGGGAGCU	21	0.13780678	0.13982492	--	--	--	--	--	--	--	[K]	Transcription 	"SPOC domain;; Transcription factor S-II (TFIIS), central domain"	--	PREDICTED: death-inducer obliterator 1-like isoform X1 [Danio rerio]
dre-miR-125b-2-3p	ENSDARG00000058351	CGGGUUGGGUUCUCGGGAGCU	21	0.13780678	0.13982492	--	--	--	--	--	--	--	--	--	Immunoglobulin C1-set domain;; Immunoglobulin V-set domain;; CD80-like C2-set immunoglobulin domain	Tapasin (Precursor) GN=TAPBP OS=Gallus gallus (Chicken) PE=2 SV=2	PREDICTED: tapasin-related protein-like [Danio rerio]
dre-miR-125b-2-3p	ENSDARG00000058822	CGGGUUGGGUUCUCGGGAGCU	21	0.13780678	0.13982492	--	--	--	--	--	Biological Process: osteoblast differentiation (GO:0001649);; Biological Process: in utero embryonic development (GO:0001701);; Biological Process: heart looping (GO:0001947);; Biological Process: positive regulation of receptor internalization (GO:0002092);; Biological Process: negative regulation of heart induction by canonical Wnt signaling pathway (GO:0003136);; Molecular Function: transcription coactivator activity (GO:0003713);; Molecular Function: frizzled-2 binding (GO:0005110);; Cellular Component: proteinaceous extracellular matrix (GO:0005578);; Cellular Component: extracellular space (GO:0005615);; Biological Process: embryonic pattern specification (GO:0009880);; Cellular Component: cell surface (GO:0009986);; Biological Process: COP9 signalosome assembly (GO:0010387);; Biological Process: negative regulation of neuron projection development (GO:0010977);; Molecular Function: protein domain specific binding (GO:0019904);; Biological Process: spinal cord association neuron differentiation (GO:0021527);; Biological Process: hippocampus development (GO:0021766);; Biological Process: cell proliferation in forebrain (GO:0021846);; Biological Process: Wnt signaling pathway involved in forebrain neuroblast division (GO:0021874);; Biological Process: dorsal/ventral neural tube patterning (GO:0021904);; Biological Process: hemopoiesis (GO:0030097);; Biological Process: extracellular matrix organization (GO:0030198);; Biological Process: BMP signaling pathway (GO:0030509);; Biological Process: mammary gland development (GO:0030879);; Biological Process: positive regulation of B cell proliferation (GO:0030890);; Biological Process: notochord development (GO:0030903);; Biological Process: midbrain-hindbrain boundary development (GO:0030917);; Biological Process: positive regulation of protein binding (GO:0032092);; Biological Process: positive regulation of peptidyl-serine phosphorylation (GO:0033138);; Biological Process: limb morphogenesis (GO:0035108);; Biological Process: positive regulation of catenin import into nucleus (GO:0035413);; Biological Process: skeletal muscle cell differentiation (GO:0035914);; Biological Process: post-anal tail morphogenesis (GO:0036342);; Biological Process: inner ear morphogenesis (GO:0042472);; Biological Process: positive regulation of cysteine-type endopeptidase activity involved in apoptotic process (GO:0043280);; Biological Process: negative regulation of fat cell differentiation (GO:0045599);; Biological Process: positive regulation of fibroblast growth factor receptor signaling pathway (GO:0045743);; Biological Process: positive regulation of transcription from RNA polymerase II promoter (GO:0045944);; Molecular Function: receptor agonist activity (GO:0048018);; Biological Process: determination of dorsal identity (GO:0048263);; Biological Process: positive regulation of mesodermal cell fate specification (GO:0048337);; Biological Process: paraxial mesodermal cell fate commitment (GO:0048343);; Biological Process: positive regulation of collateral sprouting in absence of injury (GO:0048697);; Biological Process: negative regulation of axon extension involved in axon guidance (GO:0048843);; Biological Process: positive regulation of sequence-specific DNA binding transcription factor activity (GO:0051091);; Biological Process: palate development (GO:0060021);; Biological Process: convergent extension (GO:0060026);; Biological Process: positive regulation of protein tyrosine kinase activity (GO:0061098);; Biological Process: positive regulation of dermatome development (GO:0061184);; Biological Process: cornea development in camera-type eye (GO:0061303);; Biological Process: canonical Wnt signaling pathway involved in cardiac muscle cell fate commitment (GO:0061317);; Biological Process: regulation of microtubule cytoskeleton organization (GO:0070507);; Biological Process: platelet aggregation (GO:0070527);; Biological Process: axis elongation involved in somitogenesis (GO:0090245);; Biological Process: positive regulation of cell-cell adhesion mediated by cadherin (GO:2000049);; Biological Process: positive regulation of canonical Wnt signaling pathway involved in controlling type B pancreatic cell proliferation (GO:2000081);; Biological Process: positive regulation of cardiac muscle cell differentiation (GO:2000727);; 	"K00312|0.0|dre:60632|wnt3a, Zwnt[a], wnt3, wnt3_l, wnt3l, wnt[a]"	[T]	Signal transduction mechanisms 	wnt family	Protein Wnt-3a (Precursor) GN=WNT3A OS=Gallus gallus (Chicken) PE=1 SV=1	protein Wnt-3a precursor [Danio rerio] 
dre-miR-125b-2-3p	ENSDARG00000059233	CGGGUUGGGUUCUCGGGAGCU	21	0.13780678	0.13982492	--	--	--	--	--	"Biological Process: chondrocyte differentiation (GO:0002062);; Molecular Function: DNA binding (GO:0003677);; Molecular Function: sequence-specific DNA binding transcription factor activity (GO:0003700);; Molecular Function: ATP binding (GO:0005524);; Cellular Component: nucleus (GO:0005634);; Biological Process: dorsal/ventral pattern formation (GO:0009953);; Molecular Function: vitamin D receptor binding (GO:0042809);; Biological Process: positive regulation of transcription, DNA-templated (GO:0045893);; "	--	[K]	Transcription 	Runt domain;; Runx inhibition domain	Runt-related transcription factor 1 {ECO:0000250|UniProtKB:Q01196} OS=Xenopus laevis (African clawed frog) PE=2 SV=2	Runx2b [Danio rerio]
dre-miR-125b-2-3p	ENSDARG00000059323	CGGGUUGGGUUCUCGGGAGCU	21	0.13780678	0.13982492	--	--	--	--	--	Molecular Function: dolichyl-diphosphooligosaccharide-protein glycotransferase activity (GO:0004579);; Cellular Component: endoplasmic reticulum (GO:0005783);; Biological Process: protein glycosylation (GO:0006486);; Cellular Component: integral component of membrane (GO:0016021);; 	"K12666|0.0|dre:325561|rpn1, wu:fa12h07, wu:fc68b07, wu:fc88a12"	[O]	"Posttranslational modification, protein turnover, chaperones "	Ribophorin I	--	dolichyl-diphosphooligosaccharide--protein glycosyltransferase subunit 1 precursor [Danio rerio] 
dre-miR-125b-2-3p	ENSDARG00000059324	CGGGUUGGGUUCUCGGGAGCU	21	0.13780678	0.13982492	--	--	--	--	--	--	--	[T]	Signal transduction mechanisms 	Hyccin	Hyccin GN=FAM126A OS=Gallus gallus (Chicken) PE=2 SV=1	PREDICTED: protein FAM126B-like isoform X2 [Danio rerio]
dre-miR-125b-2-3p	ENSDARG00000059784	CGGGUUGGGUUCUCGGGAGCU	21	0.13780678	0.13982492	--	--	--	--	--	--	--	[T]	Signal transduction mechanisms 	DENN (AEX-3) domain;; dDENN domain;; uDENN domain;; PPR repeat family	Myotubularin-related protein 13 GN=sbf2 OS=Xenopus laevis (African clawed frog) PE=2 SV=1	PREDICTED: DENN domain-containing protein 4B [Danio rerio]
dre-miR-125b-2-3p	ENSDARG00000059812	CGGGUUGGGUUCUCGGGAGCU	21	0.13780678	0.13982492	--	--	--	[B]	Chromatin structure and dynamics 	"Cellular Component: nucleus (GO:0005634);; Biological Process: regulation of transcription, DNA-templated (GO:0006355);; "	"K11644|0.0|dre:323346|sin3ab, fb95g11, wu:fb95g11"	[B]	Chromatin structure and dynamics 	Paired amphipathic helix repeat;; Sin3 family co-repressor	--	PREDICTED: paired amphipathic helix protein Sin3a isoform X2 [Danio rerio]
dre-miR-125b-2-3p	ENSDARG00000060053	CGGGUUGGGUUCUCGGGAGCU	21	0.13780678	0.13982492	--	--	--	[T]	Signal transduction mechanisms 	Molecular Function: voltage-gated potassium channel activity (GO:0005249);; Cellular Component: integral component of membrane (GO:0016021);; Biological Process: regulation of ion transmembrane transport (GO:0034765);; Biological Process: potassium ion transmembrane transport (GO:0071805);; 	"K04905|0.0|dre:563802|kcnh2l, kcnh2, si:dkeyp-99c4.6"	[PT]	--	Ion transport protein;; PAS domain;; Ion channel	Potassium voltage-gated channel subfamily H member 2 (Fragment) GN=KCNH2 OS=Gallus gallus (Chicken) PE=2 SV=1	PREDICTED: potassium voltage-gated channel subfamily H member 2-like isoform X1 [Astyanax mexicanus]
dre-miR-125b-2-3p	ENSDARG00000060575	CGGGUUGGGUUCUCGGGAGCU	21	0.13780678	0.13982492	--	--	--	[U]	"Intracellular trafficking, secretion, and vesicular transport "	Biological Process: intracellular protein transport (GO:0006886);; Biological Process: ER to Golgi vesicle-mediated transport (GO:0006888);; Molecular Function: zinc ion binding (GO:0008270);; Cellular Component: COPII vesicle coat (GO:0030127);; 	"K14007|0.0|dre:571870|sec24c, fd10d12, wu:fd10d12"	[U]	"Intracellular trafficking, secretion, and vesicular transport "	Sec23/Sec24 trunk domain;; Sec23/Sec24 helical domain;; Sec23/Sec24 beta-sandwich domain;; Sec23/Sec24 zinc finger;; Gelsolin repeat	Protein transport protein Sec23A GN=SEC23A OS=Gallus gallus (Chicken) PE=2 SV=1	protein transport protein Sec24C [Danio rerio]
dre-miR-125b-2-3p	ENSDARG00000060929	CGGGUUGGGUUCUCGGGAGCU	21	0.13780678	0.13982492	--	--	--	--	--	--	--	--	--	"Zinc finger, C3HC4 type (RING finger)"	--	PREDICTED: E3 ubiquitin-protein ligase RNF220-like isoform X7 [Astyanax mexicanus]
dre-miR-125b-2-3p	ENSDARG00000061031	CGGGUUGGGUUCUCGGGAGCU	21	0.13780678	0.13982492	--	--	--	--	--	Molecular Function: calcium ion binding (GO:0005509);; Biological Process: glial cell differentiation (GO:0010001);; Biological Process: negative regulation of glial cell proliferation (GO:0060253);; Biological Process: negative regulation of neural precursor cell proliferation (GO:2000178);; 	--	[T]	Signal transduction mechanisms 	EGF-like domain;; Human growth factor-like EGF;; EGF-like domain;; EGF domain;; Calcium-binding EGF domain	Delta-like protein D (Precursor) GN=dld OS=Danio rerio (Zebrafish) PE=1 SV=2	delta and Notch-like epidermal growth factor-related receptor precursor [Danio rerio] 
dre-miR-125b-2-3p	ENSDARG00000061328	CGGGUUGGGUUCUCGGGAGCU	21	0.13780678	0.13982492	--	--	--	--	--	--	--	--	--	Immunoglobulin domain;; Immunoglobulin I-set domain;; Fibronectin type III domain;; Immunoglobulin domain;; Immunoglobulin domain;; Immunoglobulin V-set domain;; CD80-like C2-set immunoglobulin domain;; Y_Y_Y domain;; Alphaherpesvirus glycoprotein E	Cell adhesion molecule-related/down-regulated by oncogenes (Precursor) GN=cdon OS=Xenopus laevis (African clawed frog) PE=2 SV=1	cell adhesion molecule-related/down-regulated by oncogenes precursor [Danio rerio] 
dre-miR-125b-2-3p	ENSDARG00000061399	CGGGUUGGGUUCUCGGGAGCU	21	0.13780678	0.13982492	--	--	--	--	--	--	K04976|0.0|gga:427494|TRPM1	[PT]	--	Ion transport protein	--	transient receptor potential melastatin 1a [Danio rerio]
dre-miR-125b-2-3p	ENSDARG00000061560	CGGGUUGGGUUCUCGGGAGCU	21	0.13780678	0.13982492	--	--	--	--	--	--	--	[R]	General function prediction only 	SAM domain (Sterile alpha motif);; SAM domain (Sterile alpha motif)	--	PREDICTED: stromal interaction molecule 1 isoform X1 [Danio rerio]
dre-miR-125b-2-3p	ENSDARG00000062448	CGGGUUGGGUUCUCGGGAGCU	21	0.13780678	0.13982492	--	--	--	--	--	Biological Process: negative regulation of transcription from RNA polymerase II promoter (GO:0000122);; Molecular Function: nucleotide binding (GO:0000166);; Cellular Component: nucleus (GO:0005634);; Cellular Component: cytoplasm (GO:0005737);; Biological Process: negative regulation of transforming growth factor beta receptor signaling pathway (GO:0030512);; Molecular Function: SMAD binding (GO:0046332);; 	--	--	--	SKI/SNO/DAC family;; c-SKI Smad4 binding domain	SKI family transcriptional corepressor 1 homolog-B GN=skor1b OS=Danio rerio (Zebrafish) PE=2 SV=1	SKI family transcriptional corepressor 1 homolog-B [Danio rerio] 
dre-miR-125b-2-3p	ENSDARG00000062463	CGGGUUGGGUUCUCGGGAGCU	21	0.13780678	0.13982492	--	--	--	--	--	Molecular Function: metal ion binding (GO:0046872);; 	--	[S]	Function unknown 	Zc3h12a-like Ribonuclease NYN domain	NEDD4-binding protein 1 GN=n4bp1 OS=Xenopus laevis (African clawed frog) PE=2 SV=1	PREDICTED: probable ribonuclease ZC3H12B isoform X2 [Danio rerio]
dre-miR-125b-2-3p	ENSDARG00000062489	CGGGUUGGGUUCUCGGGAGCU	21	0.13780678	0.13982492	--	--	--	[A]	RNA processing and modification 	Molecular Function: zinc ion binding (GO:0008270);; 	"K10656|9e-176|gga:423770|Mar-08, MARCH8"	[A]	RNA processing and modification 	RING-variant domain	E3 ubiquitin-protein ligase MARCH8 GN=march8 OS=Xenopus tropicalis (Western clawed frog) PE=2 SV=1	E3 ubiquitin-protein ligase MARCH8 isoform 1 [Danio rerio] 
dre-miR-125b-2-3p	ENSDARG00000063372	CGGGUUGGGUUCUCGGGAGCU	21	0.13780678	0.13982492	--	--	--	--	--	--	--	--	--	Zona pellucida-like domain	Zona pellucida-like domain-containing protein 1 (Precursor) GN=zpld1 OS=Xenopus laevis (African clawed frog) PE=2 SV=1	PREDICTED: zona pellucida-like domain-containing protein 1 [Danio rerio]
dre-miR-125b-2-3p	ENSDARG00000063416	CGGGUUGGGUUCUCGGGAGCU	21	0.13780678	0.13982492	--	--	--	[T]	Signal transduction mechanisms 	--	"K06776|0.0|dre:555348|ptprk, cb424, sb:cb424, si:dkey-126h10.3, wu:fa06f08"	[T]	Signal transduction mechanisms 	"Protein-tyrosine phosphatase;; Fibronectin type III domain;; Dual specificity phosphatase, catalytic domain;; Tyrosine phosphatase family"	Receptor-type tyrosine-protein phosphatase U (Precursor) GN=PTPRU OS=Gallus gallus (Chicken) PE=2 SV=1	PREDICTED: receptor-type tyrosine-protein phosphatase kappa [Danio rerio]
dre-miR-125b-2-3p	ENSDARG00000067859	CGGGUUGGGUUCUCGGGAGCU	21	0.13780678	0.13982492	--	--	--	--	--	Biological Process: cell adhesion (GO:0007155);; 	--	[WV]	--	Thrombospondin type 1 domain;; von Willebrand factor type D domain;; Low-density lipoprotein receptor domain class A;; Trypsin Inhibitor like cysteine rich domain;; F5/8 type C domain	SCO-spondin (Precursor) GN=SSPO OS=Gallus gallus (Chicken) PE=2 SV=1	TPA: SCO-spondin precursor [Danio rerio]
dre-miR-125b-2-3p	ENSDARG00000067966	CGGGUUGGGUUCUCGGGAGCU	21	0.13780678	0.13982492	--	--	--	--	--	Molecular Function: ubiquitin-protein ligase activity (GO:0004842);; Cellular Component: cytoplasm (GO:0005737);; Biological Process: regulation of ubiquitin-protein ligase activity (GO:0051438);; 	--	[R]	General function prediction only 	Ankyrin repeat;; Ankyrin repeats (3 copies);; Ankyrin repeats (many copies);; Ankyrin repeat;; Ankyrin repeats (many copies)	Protein fem-1 homolog A GN=fem1a OS=Danio rerio (Zebrafish) PE=2 SV=1	protein fem-1 homolog A [Danio rerio] 
dre-miR-125b-2-3p	ENSDARG00000068028	CGGGUUGGGUUCUCGGGAGCU	21	0.13780678	0.13982492	--	--	--	[K]	Transcription 	"Molecular Function: sequence-specific DNA binding transcription factor activity (GO:0003700);; Biological Process: regulation of transcription, DNA-templated (GO:0006355);; Molecular Function: zinc ion binding (GO:0008270);; Molecular Function: sequence-specific DNA binding (GO:0043565);; "	--	[K]	Transcription 	GATA zinc finger	Zinc finger transcription factor Trps1 GN=trps1 OS=Xenopus laevis (African clawed frog) PE=1 SV=1	PREDICTED: zinc finger transcription factor Trps1 isoform X1 [Danio rerio] 
dre-miR-125b-2-3p	ENSDARG00000068319	CGGGUUGGGUUCUCGGGAGCU	21	0.13780678	0.13982492	--	--	--	[R]	General function prediction only 	"Cellular Component: nucleus (GO:0005634);; Cellular Component: chromosome (GO:0005694);; Biological Process: mitosis (GO:0007067);; Biological Process: dorsal/ventral pattern formation (GO:0009953);; Biological Process: positive regulation of gene expression (GO:0010628);; Biological Process: peptidyl-lysine methylation (GO:0018022);; Molecular Function: histone-lysine N-methyltransferase activity (GO:0018024);; Biological Process: histone lysine methylation (GO:0034968);; Biological Process: negative regulation of transcription, DNA-templated (GO:0045892);; Biological Process: cell division (GO:0051301);; "	"K11428|0.0|dre:751629|setd8a, MGC153719, set8a, wu:fj33f02, zgc:153719"	[R]	General function prediction only 	SET domain	N-lysine methyltransferase SETD8-A GN=setd8a OS=Danio rerio (Zebrafish) PE=2 SV=1	N-lysine methyltransferase SETD8-A [Danio rerio] 
dre-miR-125b-2-3p	ENSDARG00000068603	CGGGUUGGGUUCUCGGGAGCU	21	0.13780678	0.13982492	--	--	--	[GEPR]	--	Biological Process: heme biosynthetic process (GO:0006783);; Cellular Component: integral component of membrane (GO:0016021);; Molecular Function: transmembrane transporter activity (GO:0022857);; Biological Process: transmembrane transport (GO:0055085);; 	--	[R]	General function prediction only 	Sugar (and other) transporter;; Major Facilitator Superfamily	Solute carrier family 22 member 6-A GN=slc22a6-a OS=Xenopus laevis (African clawed frog) PE=2 SV=1	PREDICTED: solute carrier family 22 member 4 [Danio rerio]
dre-miR-125b-2-3p	ENSDARG00000068995	CGGGUUGGGUUCUCGGGAGCU	21	0.13780678	0.13982492	--	--	--	--	--	Cellular Component: nucleosome (GO:0000786);; Molecular Function: DNA binding (GO:0003677);; Cellular Component: nucleus (GO:0005634);; Biological Process: nucleosome assembly (GO:0006334);; Molecular Function: protein heterodimerization activity (GO:0046982);; 	K11251|4e-69|dre:449794|zgc:101846	[B]	Chromatin structure and dynamics 	Core histone H2A/H2B/H3/H4;; Histone-like transcription factor (CBF/NF-Y) and archaeal histone	Histone H2A OS=Oncorhynchus mykiss (Rainbow trout) PE=1 SV=2	histone H2A [Carassius auratus]
dre-miR-125b-2-3p	ENSDARG00000069184	CGGGUUGGGUUCUCGGGAGCU	21	0.13780678	0.13982492	--	--	--	--	--	Cellular Component: cytoplasm (GO:0005737);; 	--	[S]	Function unknown 	Ubiquitin family;; Ubiquitin-2 like Rad60 SUMO-like	Ubiquitin domain-containing protein 2 GN=ubtd2 OS=Danio rerio (Zebrafish) PE=2 SV=1	ubiquitin domain-containing protein 2 [Danio rerio] 
dre-miR-125b-2-3p	ENSDARG00000069910	CGGGUUGGGUUCUCGGGAGCU	21	0.13780678	0.13982492	--	--	--	[K]	Transcription 	Molecular Function: ATP binding (GO:0005524);; Cellular Component: transcription factor TFIIF complex (GO:0005674);; Biological Process: ATP catabolic process (GO:0006200);; Biological Process: transcription initiation from RNA polymerase II promoter (GO:0006367);; Molecular Function: ATP-dependent helicase activity (GO:0008026);; 	"K03139|8e-172|dre:415217|gtf2f2a, MGC174761, gtf2f2, wu:fb39a05, zgc:86775"	[K]	Transcription 	"Transcription initiation factor IIF, beta subunit"	General transcription factor IIF subunit 2 GN=gtf2f2 OS=Xenopus laevis (African clawed frog) PE=2 SV=1	"general transcription factor IIF, polypeptide 2a isoform 1 [Danio rerio]"
dre-miR-125b-2-3p	ENSDARG00000070282	CGGGUUGGGUUCUCGGGAGCU	21	0.13780678	0.13982492	--	--	--	[B]	Chromatin structure and dynamics 	Cellular Component: nucleosome (GO:0000786);; Molecular Function: DNA binding (GO:0003677);; Cellular Component: nucleus (GO:0005634);; Biological Process: nucleosome assembly (GO:0006334);; Molecular Function: protein heterodimerization activity (GO:0046982);; 	--	[B]	Chromatin structure and dynamics 	Core histone H2A/H2B/H3/H4	Histone H3.2 OS=Xenopus tropicalis (Western clawed frog) PE=2 SV=3	"histone cluster 3, H3 [Danio rerio] "
dre-miR-125b-2-3p	ENSDARG00000070287	CGGGUUGGGUUCUCGGGAGCU	21	0.13780678	0.13982492	--	--	--	[B]	Chromatin structure and dynamics 	Cellular Component: nucleosome (GO:0000786);; Molecular Function: DNA binding (GO:0003677);; Cellular Component: nucleus (GO:0005634);; Biological Process: nucleosome assembly (GO:0006334);; Molecular Function: protein heterodimerization activity (GO:0046982);; 	--	[B]	Chromatin structure and dynamics 	Core histone H2A/H2B/H3/H4	Histone H3.2 OS=Xenopus tropicalis (Western clawed frog) PE=2 SV=3	"histone cluster 3, H3 [Danio rerio] "
dre-miR-125b-2-3p	ENSDARG00000070366	CGGGUUGGGUUCUCGGGAGCU	21	0.13780678	0.13982492	--	--	--	--	--	--	K10408|0.0|cfa:476598|DNAH1	[Z]	Cytoskeleton 	"Dynein heavy chain, N-terminal region 2"	--	"PREDICTED: dynein heavy chain 1, axonemal, partial [Danio rerio]"
dre-miR-125b-2-3p	ENSDARG00000070432	CGGGUUGGGUUCUCGGGAGCU	21	0.13780678	0.13982492	--	--	--	[KL]	--	Molecular Function: DNA binding (GO:0003677);; Molecular Function: helicase activity (GO:0004386);; Molecular Function: ATP binding (GO:0005524);; 	K11665|0.0|dre:566768|si:ch211-244p18.3	[L]	"Replication, recombination and repair "	SNF2 family N-terminal domain;; DNA-binding domain;; Helicase conserved C-terminal domain	SWI/SNF-related matrix-associated actin-dependent regulator of chromatin subfamily A containing DEAD/H box 1B GN=smarcad1b OS=Danio rerio (Zebrafish) PE=3 SV=1	DNA helicase INO80 [Danio rerio]
dre-miR-125b-2-3p	ENSDARG00000070567	CGGGUUGGGUUCUCGGGAGCU	21	0.13780678	0.13982492	--	--	--	--	--	Molecular Function: phospholipid binding (GO:0005543);; 	--	[T]	Signal transduction mechanisms 	Domain of Unknown Function (DUF1041);; PH domain	Calcium-dependent secretion activator 1 GN=cadps OS=Xenopus laevis (African clawed frog) PE=2 SV=1	PREDICTED: calcium-dependent secretion activator 1 isoform X4 [Danio rerio]
dre-miR-125b-2-3p	ENSDARG00000070656	CGGGUUGGGUUCUCGGGAGCU	21	0.13780678	0.13982492	--	--	--	--	--	--	--	--	--	--	Cell division cycle-associated protein 3 GN=cdca3 OS=Xenopus laevis (African clawed frog) PE=1 SV=1	PREDICTED: cell division cycle-associated protein 3 isoform X1 [Danio rerio]
dre-miR-125b-2-3p	ENSDARG00000070670	CGGGUUGGGUUCUCGGGAGCU	21	0.13780678	0.13982492	--	--	--	--	--	Molecular Function: zinc ion binding (GO:0008270);; 	--	[TZ]	--	LIM domain	Cysteine and glycine-rich protein 1 GN=CSRP1 OS=Coturnix coturnix japonica (Japanese quail) PE=2 SV=2	cysteine-rich protein 2 [Danio rerio]
dre-miR-125b-2-3p	ENSDARG00000070818	CGGGUUGGGUUCUCGGGAGCU	21	0.13780678	0.13982492	--	--	--	--	--	"Molecular Function: sequence-specific DNA binding transcription factor activity (GO:0003700);; Cellular Component: nucleus (GO:0005634);; Biological Process: regulation of transcription, DNA-templated (GO:0006355);; Biological Process: multicellular organismal development (GO:0007275);; Molecular Function: sequence-specific DNA binding (GO:0043565);; Biological Process: developmental pigmentation (GO:0048066);; "	K09381|0.0|dre:566533|pax7b	[K]	Transcription 	'Paired box' domain;; Homeobox domain;; Paired box protein 7;; Homeodomain-like domain;; Homeobox KN domain	Paired box protein Pax-3-B OS=Xenopus laevis (African clawed frog) PE=2 SV=2	paired box 7b [Danio rerio] 
dre-miR-125b-2-3p	ENSDARG00000071879	CGGGUUGGGUUCUCGGGAGCU	21	0.13780678	0.13982492	--	--	--	--	--	Molecular Function: transforming growth factor beta receptor binding (GO:0005160);; Cellular Component: extracellular space (GO:0005615);; Molecular Function: growth factor activity (GO:0008083);; Biological Process: cell growth (GO:0016049);; 	--	[T]	Signal transduction mechanisms 	TGF-beta propeptide;; Transforming growth factor beta like domain	Transforming growth factor beta-2 (Precursor) GN=tgfb2 OS=Xenopus laevis (African clawed frog) PE=1 SV=1	PREDICTED: transforming growth factor beta-2-like [Danio rerio]
dre-miR-125b-2-3p	ENSDARG00000071906	CGGGUUGGGUUCUCGGGAGCU	21	0.13780678	0.13982492	--	--	--	[U]	"Intracellular trafficking, secretion, and vesicular transport "	Biological Process: intracellular protein transport (GO:0006886);; Biological Process: ER to Golgi vesicle-mediated transport (GO:0006888);; Molecular Function: zinc ion binding (GO:0008270);; Cellular Component: COPII vesicle coat (GO:0030127);; 	"K14007|0.0|bta:532862|SEC24B, sec24-like"	[U]	"Intracellular trafficking, secretion, and vesicular transport "	Sec23/Sec24 trunk domain;; Sec23/Sec24 helical domain;; Sec23/Sec24 beta-sandwich domain;; Sec23/Sec24 zinc finger;; Gelsolin repeat	Protein transport protein Sec23A GN=sec23a OS=Danio rerio (Zebrafish) PE=2 SV=1	PREDICTED: protein transport protein Sec24B isoform X1 [Danio rerio]
dre-miR-125b-2-3p	ENSDARG00000073705	CGGGUUGGGUUCUCGGGAGCU	21	0.13780678	0.13982492	--	--	--	--	--	Biological Process: rRNA processing (GO:0006364);; 	--	[R]	General function prediction only 	Ribosome-binding factor A	--	"PREDICTED: putative ribosome-binding factor A, mitochondrial isoform X1 [Danio rerio]"
dre-miR-125b-2-3p	ENSDARG00000073721	CGGGUUGGGUUCUCGGGAGCU	21	0.13780678	0.13982492	--	--	--	[KL]	--	Biological Process: DNA double-strand break processing (GO:0000729);; Molecular Function: DNA binding (GO:0003677);; Molecular Function: helicase activity (GO:0004386);; Molecular Function: ATP binding (GO:0005524);; Cellular Component: nucleus (GO:0005634);; Cellular Component: site of double-strand break (GO:0035861);; Biological Process: ATP-dependent chromatin remodeling (GO:0043044);; 	--	[B]	Chromatin structure and dynamics 	"SNF2 family N-terminal domain;; Helicase conserved C-terminal domain;; DEAD/DEAH box helicase;; Type III restriction enzyme, res subunit"	SWI/SNF-related matrix-associated actin-dependent regulator of chromatin subfamily A containing DEAD/H box 1B GN=smarcad1b OS=Danio rerio (Zebrafish) PE=3 SV=1	PREDICTED: SWI/SNF-related matrix-associated actin-dependent regulator of chromatin subfamily A containing DEAD/H box 1B isoform X1 [Danio rerio] 
dre-miR-125b-2-3p	ENSDARG00000073933	CGGGUUGGGUUCUCGGGAGCU	21	0.13780678	0.13982492	--	--	--	--	--	--	--	--	--	"Cell-cycle sustaining, positive selection,"	GRB2-associated and regulator of MAPK protein GN=garem OS=Xenopus laevis (African clawed frog) PE=2 SV=1	PREDICTED: GRB2-associated and regulator of MAPK protein-like [Danio rerio]
dre-miR-125b-2-3p	ENSDARG00000074308	CGGGUUGGGUUCUCGGGAGCU	21	0.13780678	0.13982492	--	--	--	--	--	--	--	--	--	--	--	PREDICTED: leucine-rich repeat-containing protein 75B-like isoform X2 [Danio rerio]
dre-miR-125b-2-3p	ENSDARG00000074486	CGGGUUGGGUUCUCGGGAGCU	21	0.13780678	0.13982492	--	--	--	--	--	--	--	--	--	PKD domain;; REJ domain;; Domain of unknown function (DUF4625);; Y_Y_Y domain;; Bacterial Ig-like domain (group 3);; Putative flagellar system-associated repeat;; Putative Ig domain;; Protein of unknown function (DUF2837)	--	PREDICTED: dyslexia-associated protein KIAA0319-like isoform X2 [Danio rerio]
dre-miR-125b-2-3p	ENSDARG00000074622	CGGGUUGGGUUCUCGGGAGCU	21	0.13780678	0.13982492	--	--	--	--	--	--	--	[Z]	Cytoskeleton 	DIL domain	Unconventional myosin-Va GN=MYO5A OS=Gallus gallus (Chicken) PE=1 SV=1	PREDICTED: LOW QUALITY PROTEIN: unconventional myosin-Va [Danio rerio]
dre-miR-125b-2-3p	ENSDARG00000074865	CGGGUUGGGUUCUCGGGAGCU	21	0.13780678	0.13982492	--	--	--	--	--	--	--	[R]	General function prediction only 	FERM central domain;; PDZ domain (Also known as DHR or GLGF);; FERM N-terminal domain	--	PREDICTED: FERM and PDZ domain-containing protein 3 isoform X1 [Danio rerio]
dre-miR-125b-2-3p	ENSDARG00000075320	CGGGUUGGGUUCUCGGGAGCU	21	0.13780678	0.13982492	--	--	--	[QR]	--	Molecular Function: O-methyltransferase activity (GO:0008171);; Biological Process: melatonin biosynthetic process (GO:0030187);; Biological Process: methylation (GO:0032259);; 	K00543|0.0|dre:100141344|zgc:171885 (EC:2.1.1.4)	[R]	General function prediction only 	O-methyltransferase	Acetylserotonin O-methyltransferase GN=ASMT OS=Gallus gallus (Chicken) PE=2 SV=1	hydroxyindole O-methyltransferase [Danio rerio] 
dre-miR-125b-2-3p	ENSDARG00000076005	CGGGUUGGGUUCUCGGGAGCU	21	0.13780678	0.13982492	--	--	--	--	--	--	--	[S]	Function unknown 	Protein of unknown function (DUF3595)	--	PREDICTED: piezo-type mechanosensitive ion channel component 2-like [Danio rerio]
dre-miR-125b-2-3p	ENSDARG00000076171	CGGGUUGGGUUCUCGGGAGCU	21	0.13780678	0.13982492	--	--	--	[R]	General function prediction only 	Molecular Function: nucleic acid binding (GO:0003676);; Molecular Function: metal ion binding (GO:0046872);; 	--	[R]	General function prediction only 	"Zinc finger, C2H2 type;; Zinc-finger double domain;; C2H2-type zinc finger"	RE1-silencing transcription factor B (Fragment) GN=rest-b OS=Xenopus laevis (African clawed frog) PE=2 SV=1	PREDICTED: zinc finger protein 827 isoform X4 [Danio rerio] 
dre-miR-125b-2-3p	ENSDARG00000076321	CGGGUUGGGUUCUCGGGAGCU	21	0.13780678	0.13982492	--	--	--	--	--	Molecular Function: serine-type endopeptidase inhibitor activity (GO:0004867);; 	--	[T]	Signal transduction mechanisms 	von Willebrand factor type A domain;; Collagen triple helix repeat (20 copies);; von Willebrand factor type A domain;; Kunitz/Bovine pancreatic trypsin inhibitor domain	Collagen alpha-1(VI) chain (Precursor) GN=col6a1 OS=Xenopus laevis (African clawed frog) PE=1 SV=1	collagen type XXVIII alpha 1 a precursor [Danio rerio] 
dre-miR-125b-2-3p	ENSDARG00000076520	CGGGUUGGGUUCUCGGGAGCU	21	0.13780678	0.13982492	--	--	--	--	--	--	K09035|1e-116|aml:100478908|transcription factor Maf-like	[K]	Transcription 	bZIP Maf transcription factor;; Maf N-terminal region	Transcription factor MafB GN=MAFB OS=Gallus gallus (Chicken) PE=1 SV=1	unnamed protein product [Oncorhynchus mykiss]
dre-miR-125b-2-3p	ENSDARG00000076791	CGGGUUGGGUUCUCGGGAGCU	21	0.13780678	0.13982492	--	--	--	[RTKL]	--	Molecular Function: protein serine/threonine kinase activity (GO:0004674);; Molecular Function: ATP binding (GO:0005524);; Biological Process: protein phosphorylation (GO:0006468);; 	"K08819|0.0|dre:559027|cdk13, KIAA0904, cdc2l5, wu:fe16d10, wu:fi49c05"	[D]	"Cell cycle control, cell division, chromosome partitioning "	Protein kinase domain;; Protein tyrosine kinase	Cyclin-dependent kinase 12 GN=cdk12 OS=Xenopus tropicalis (Western clawed frog) PE=2 SV=1	PREDICTED: cyclin-dependent kinase 13 [Danio rerio]
dre-miR-125b-2-3p	ENSDARG00000076899	CGGGUUGGGUUCUCGGGAGCU	21	0.13780678	0.13982492	--	--	--	[GEPR]	--	Biological Process: carbohydrate transport (GO:0008643);; Cellular Component: integral component of membrane (GO:0016021);; Molecular Function: D-glucose transmembrane transporter activity (GO:0055056);; Biological Process: transmembrane transport (GO:0055085);; 	"K08150|0.0|dre:559440|slc2a13, slc2a13a"	[R]	General function prediction only 	Sugar (and other) transporter;; Major Facilitator Superfamily	"Solute carrier family 2, facilitated glucose transporter member 12 GN=slc2a12 OS=Xenopus laevis (African clawed frog) PE=2 SV=1"	PREDICTED: proton myo-inositol cotransporter isoform X2 [Danio rerio]
dre-miR-125b-2-3p	ENSDARG00000076998	CGGGUUGGGUUCUCGGGAGCU	21	0.13780678	0.13982492	--	--	--	--	--	--	--	--	--	PH domain;; Pleckstrin homology domain	--	PREDICTED: GRB2-associated-binding protein 3 [Danio rerio]
dre-miR-125b-2-3p	ENSDARG00000077075	CGGGUUGGGUUCUCGGGAGCU	21	0.13780678	0.13982492	--	--	--	--	--	Molecular Function: protein kinase activity (GO:0004672);; Biological Process: protein phosphorylation (GO:0006468);; 	--	--	--	"FAST kinase-like protein, subdomain 1;; FAST kinase-like protein, subdomain 2;; RAP domain"	--	fas-activated serine/threonine kinase [Danio rerio]
dre-miR-125b-2-3p	ENSDARG00000077124	CGGGUUGGGUUCUCGGGAGCU	21	0.13780678	0.13982492	--	--	--	[RTKL]	--	--	K08796|0.0|dre:564701|serine/threonine-protein kinase MARK2-like	[D]	"Cell cycle control, cell division, chromosome partitioning "	Protein kinase domain;; Protein tyrosine kinase	Serine/threonine-protein kinase SIK2 GN=SIK2 OS=Gallus gallus (Chicken) PE=2 SV=1	PREDICTED: serine/threonine-protein kinase BRSK1-like isoform X2 [Danio rerio]
dre-miR-125b-2-3p	ENSDARG00000077353	CGGGUUGGGUUCUCGGGAGCU	21	0.13780678	0.13982492	--	--	--	--	--	"Molecular Function: chromatin binding (GO:0003682);; Molecular Function: sequence-specific DNA binding transcription factor activity (GO:0003700);; Biological Process: regulation of transcription, DNA-templated (GO:0006355);; Molecular Function: zinc ion binding (GO:0008270);; Biological Process: regulation of histone deacetylation (GO:0031063);; Biological Process: regulation of fibroblast growth factor receptor signaling pathway (GO:0040036);; Molecular Function: sequence-specific DNA binding (GO:0043565);; Biological Process: inner ear development (GO:0048839);; Biological Process: cartilage development (GO:0051216);; Biological Process: pharyngeal system development (GO:0060037);; "	K05628|0.0|mcc:708902|RERE	[R]	General function prediction only 	Atrophin-1 family;; BAH domain;; GATA zinc finger;; ELM2 domain	Mesoderm induction early response protein 1 GN=MIER1 OS=Gallus gallus (Chicken) PE=2 SV=1	PREDICTED: arginine-glutamic acid dipeptide repeats protein isoform X3 [Danio rerio]
dre-miR-125b-2-3p	ENSDARG00000077440	CGGGUUGGGUUCUCGGGAGCU	21	0.13780678	0.13982492	--	--	--	--	--	--	--	[T]	Signal transduction mechanisms 	RhoGAP domain	Active breakpoint cluster region-related protein GN=abr OS=Xenopus tropicalis (Western clawed frog) PE=2 SV=1	PREDICTED: rho GTPase-activating protein SYDE1 [Danio rerio]
dre-miR-125b-2-3p	ENSDARG00000077474	CGGGUUGGGUUCUCGGGAGCU	21	0.13780678	0.13982492	--	--	--	--	--	--	K06560|0.0|gga:404304|PLA2R1	[TV]	--	Lectin C-type domain;; Fibronectin type II domain;; UL45 protein	Dromaiocalcin-1 OS=Dromaius novaehollandiae (Emu) PE=1 SV=2	PREDICTED: secretory phospholipase A2 receptor isoform X1 [Danio rerio]
dre-miR-125b-2-3p	ENSDARG00000077948	CGGGUUGGGUUCUCGGGAGCU	21	0.13780678	0.13982492	--	--	--	--	--	Molecular Function: ubiquitin thiolesterase activity (GO:0004221);; Biological Process: ubiquitin-dependent protein catabolic process (GO:0006511);; 	--	[O]	"Posttranslational modification, protein turnover, chaperones "	Ubiquitin carboxyl-terminal hydrolase	--	PREDICTED: inactive ubiquitin carboxyl-terminal hydrolase 54 isoform X2 [Danio rerio] 
dre-miR-125b-2-3p	ENSDARG00000078011	CGGGUUGGGUUCUCGGGAGCU	21	0.13780678	0.13982492	--	--	--	--	--	--	--	--	--	--	Neuron navigator 3 GN=nav3 OS=Danio rerio (Zebrafish) PE=3 SV=1	PREDICTED: neuron navigator 1 isoform X2 [Danio rerio]
dre-miR-125b-2-3p	ENSDARG00000078183	CGGGUUGGGUUCUCGGGAGCU	21	0.13780678	0.13982492	--	--	--	--	--	Biological Process: liver development (GO:0001889);; Molecular Function: endopeptidase inhibitor activity (GO:0004866);; Cellular Component: extracellular space (GO:0005615);; Biological Process: negative regulation of endopeptidase activity (GO:0010951);; 	--	[O]	"Posttranslational modification, protein turnover, chaperones "	A-macroglobulin complement component;; Alpha-2-macroglobulin family N-terminal region;; Alpha-2-macroglobulin family;; A-macroglobulin receptor;; Alpha-macro-globulin thiol-ester bond-forming region;; MG2 domain;; Prenyltransferase-like	Ovostatin (Precursor) OS=Gallus gallus (Chicken) PE=1 SV=3	PREDICTED: pregnancy zone protein [Danio rerio]
dre-miR-125b-2-3p	ENSDARG00000078428	CGGGUUGGGUUCUCGGGAGCU	21	0.13780678	0.13982492	--	--	--	--	--	--	--	[T]	Signal transduction mechanisms 	Neurotransmitter-gated ion-channel ligand binding domain;; Neurotransmitter-gated ion-channel transmembrane region	Acetylcholine receptor subunit delta (Precursor) GN=chrnd OS=Torpedo californica (Pacific electric ray) PE=1 SV=1	PREDICTED: 5-hydroxytryptamine receptor 3A-like [Danio rerio]
dre-miR-125b-2-3p	ENSDARG00000078578	CGGGUUGGGUUCUCGGGAGCU	21	0.13780678	0.13982492	--	--	--	--	--	--	--	--	--	Protein family of FAM222A	--	PREDICTED: protein FAM222B-like [Danio rerio]
dre-miR-125b-2-3p	ENSDARG00000078835	CGGGUUGGGUUCUCGGGAGCU	21	0.13780678	0.13982492	--	--	--	[J]	"Translation, ribosomal structure and biogenesis "	"Molecular Function: aminoacyl-tRNA hydrolase activity (GO:0004045);; Cellular Component: mitochondrial large ribosomal subunit (GO:0005762);; Molecular Function: translation release factor activity, codon nonspecific (GO:0016150);; Biological Process: mitochondrial translational termination (GO:0070126);; "	--	[J]	"Translation, ribosomal structure and biogenesis "	RF-1 domain	"Peptidyl-tRNA hydrolase ICT1, mitochondrial (Precursor) GN=ict1 OS=Salmo salar (Atlantic salmon) PE=2 SV=1"	"PREDICTED: peptidyl-tRNA hydrolase ICT1, mitochondrial [Danio rerio]"
dre-miR-125b-2-3p	ENSDARG00000078966	CGGGUUGGGUUCUCGGGAGCU	21	0.13780678	0.13982492	--	--	--	[R]	General function prediction only 	Molecular Function: nucleotide binding (GO:0000166);; Molecular Function: nucleic acid binding (GO:0003676);; 	K13190|0.0|dre:100330844|mCG19533-like	[R]	General function prediction only 	"RNA recognition motif. (a.k.a. RRM, RBD, or RNP domain);; RNA recognition motif (a.k.a. RRM, RBD, or RNP domain);; RNA recognition motif. (a.k.a. RRM, RBD, or RNP domain);; RNA binding motif"	Polyadenylate-binding protein 1-A GN=pabpc1-a OS=Xenopus laevis (African clawed frog) PE=1 SV=3	PREDICTED: putative RNA-binding protein 15B-like [Lepisosteus oculatus]
dre-miR-125b-2-3p	ENSDARG00000078976	CGGGUUGGGUUCUCGGGAGCU	21	0.13780678	0.13982492	--	--	--	--	--	Molecular Function: RNA binding (GO:0003723);; Molecular Function: zinc ion binding (GO:0008270);; 	--	[R]	General function prediction only 	Nanos RNA binding domain	Nanos homolog 1 GN=nanos1 OS=Danio rerio (Zebrafish) PE=2 SV=1	PREDICTED: nanos homolog 1 [Danio rerio]
dre-miR-125b-2-3p	ENSDARG00000079313	CGGGUUGGGUUCUCGGGAGCU	21	0.13780678	0.13982492	--	--	--	--	--	--	--	--	--	rRNA processing/ribosome biogenesis;; NUC202 domain	"Proline-, glutamic acid- and leucine-rich protein 1 GN=pelp1 OS=Xenopus laevis (African clawed frog) PE=1 SV=1"	"PREDICTED: proline-, glutamic acid- and leucine-rich protein 1 [Danio rerio]"
dre-miR-125b-2-3p	ENSDARG00000079374	CGGGUUGGGUUCUCGGGAGCU	21	0.13780678	0.13982492	--	--	--	--	--	--	K05701|0.0|dre:566433|tight junction protein 1-like	[T]	Signal transduction mechanisms 	PDZ domain (Also known as DHR or GLGF);; ZU5 domain;; PDZ domain;; Guanylate kinase;; Variant SH3 domain	Discs large homolog 1-like protein GN=dlg1l OS=Danio rerio (Zebrafish) PE=2 SV=1	PREDICTED: tight junction protein ZO-1 isoform X11 [Danio rerio]
dre-miR-125b-2-3p	ENSDARG00000079378	CGGGUUGGGUUCUCGGGAGCU	21	0.13780678	0.13982492	--	--	--	--	--	--	--	--	--	PH domain	Myotubularin-related protein 13 GN=sbf2 OS=Xenopus laevis (African clawed frog) PE=2 SV=1	PREDICTED: pleckstrin homology-like domain family B member 1 isoform X7 [Danio rerio]
dre-miR-125b-2-3p	ENSDARG00000079958	CGGGUUGGGUUCUCGGGAGCU	21	0.13780678	0.13982492	--	--	--	--	--	Cellular Component: integral component of membrane (GO:0016021);; Biological Process: G-protein coupled purinergic nucleotide receptor signaling pathway (GO:0035589);; Molecular Function: G-protein coupled purinergic nucleotide receptor activity (GO:0045028);; 	K08402|0.0|dre:100005313|gpr81-2	--	--	7 transmembrane receptor (rhodopsin family)	Lysophosphatidic acid receptor 6 GN=LPAR6 OS=Gallus gallus (Chicken) PE=1 SV=1	hydroxycarboxylic acid receptor 1-2 [Danio rerio] 
dre-miR-125b-2-3p	ENSDARG00000080009	CGGGUUGGGUUCUCGGGAGCU	21	0.13780678	0.13982492	--	--	--	--	--	--	--	[K]	Transcription 	BAH domain	--	PREDICTED: BAH and coiled-coil domain-containing protein 1 [Danio rerio] 
dre-miR-125b-2-3p	ENSDARG00000086066	CGGGUUGGGUUCUCGGGAGCU	21	0.13780678	0.13982492	--	--	--	--	--	Cellular Component: integral component of membrane (GO:0016021);; Biological Process: G-protein coupled purinergic nucleotide receptor signaling pathway (GO:0035589);; Molecular Function: G-protein coupled purinergic nucleotide receptor activity (GO:0045028);; 	K08402|0.0|dre:570755|gpr81-1	--	--	7 transmembrane receptor (rhodopsin family)	G-protein coupled receptor 183-B GN=gpr183b OS=Danio rerio (Zebrafish) PE=3 SV=1	hydroxycarboxylic acid receptor 1-1 [Danio rerio] 
dre-miR-125b-2-3p	ENSDARG00000086129	CGGGUUGGGUUCUCGGGAGCU	21	0.13780678	0.13982492	--	--	--	[R]	General function prediction only 	--	--	[R]	General function prediction only 	Ankyrin repeats (3 copies);; Ankyrin repeat;; Ankyrin repeats (many copies);; Variant SH3 domain;; Ankyrin repeats (many copies);; PDZ domain (Also known as DHR or GLGF);; Variant SH3 domain;; Ankyrin repeat;; SH3 domain	SH3 and multiple ankyrin repeat domains protein 2 GN=shank2 OS=Xenopus laevis (African clawed frog) PE=2 SV=1	PREDICTED: SH3 and multiple ankyrin repeat domains protein 1-like [Danio rerio]
dre-miR-125b-2-3p	ENSDARG00000086147	CGGGUUGGGUUCUCGGGAGCU	21	0.13780678	0.13982492	--	--	--	--	--	--	--	[T]	Signal transduction mechanisms 	MAM domain	Receptor-type tyrosine-protein phosphatase U (Precursor) GN=PTPRU OS=Gallus gallus (Chicken) PE=2 SV=1	receptor-type tyrosine-protein phosphatase mu precursor [Danio rerio] 
dre-miR-125b-2-3p	ENSDARG00000086781	CGGGUUGGGUUCUCGGGAGCU	21	0.13780678	0.13982492	--	--	--	--	--	Biological Process: glycosaminoglycan biosynthetic process (GO:0006024);; Molecular Function: acetylglucosaminyltransferase activity (GO:0008375);; Cellular Component: membrane (GO:0016020);; Molecular Function: protein xylosyltransferase activity (GO:0030158);; 	K00771|5e-131|dre:563446|zgc:194562	[G]	Carbohydrate transport and metabolism 	Xylosyltransferase C terminal	--	"xylosyltransferase 2, partial [Danio rerio]"
dre-miR-125b-2-3p	ENSDARG00000087582	CGGGUUGGGUUCUCGGGAGCU	21	0.13780678	0.13982492	--	--	--	[Z]	Cytoskeleton 	Molecular Function: motor activity (GO:0003774);; Molecular Function: ATP binding (GO:0005524);; Cellular Component: myosin complex (GO:0016459);; Biological Process: glomerular basement membrane development (GO:0032836);; Molecular Function: actin filament binding (GO:0051015);; Biological Process: glomerular visceral epithelial cell development (GO:0072015);; Biological Process: glomerular capillary formation (GO:0072104);; 	"K10352|2e-102|dre:561431|myh9b, fb55d12, myh9l1, wu:fb30g06, wu:fb55d12"	[Z]	Cytoskeleton 	Myosin head (motor domain);; Myosin N-terminal SH3-like domain	Myosin-9 GN=MYH9 OS=Gallus gallus (Chicken) PE=2 SV=1	PREDICTED: myosin-9-like [Danio rerio]
dre-miR-125b-2-3p	ENSDARG00000087585	CGGGUUGGGUUCUCGGGAGCU	21	0.13780678	0.13982492	--	--	--	--	--	--	--	--	--	Protein family of FAM222A	--	PREDICTED: protein FAM222A-like [Danio rerio] 
dre-miR-125b-2-3p	ENSDARG00000088148	CGGGUUGGGUUCUCGGGAGCU	21	0.13780678	0.13982492	--	--	--	[K]	Transcription 	"Biological Process: urogenital system development (GO:0001655);; Biological Process: somitogenesis (GO:0001756);; Molecular Function: double-stranded DNA binding (GO:0003690);; Molecular Function: RNA polymerase II distal enhancer sequence-specific DNA binding transcription factor activity (GO:0003705);; Cellular Component: nucleus (GO:0005634);; Cellular Component: transcription factor complex (GO:0005667);; Biological Process: axon target recognition (GO:0007412);; Biological Process: lactation (GO:0007595);; Molecular Function: transcription factor binding (GO:0008134);; Molecular Function: DNA binding, bending (GO:0008301);; Biological Process: visual learning (GO:0008542);; Biological Process: spinal cord development (GO:0021510);; Biological Process: thalamus development (GO:0021794);; Biological Process: hypothalamus cell migration (GO:0021855);; Biological Process: telencephalon cell migration (GO:0022029);; Biological Process: floor plate development (GO:0033504);; Biological Process: negative regulation of neuron apoptotic process (GO:0043524);; Molecular Function: sequence-specific DNA binding (GO:0043565);; Biological Process: regulation of sequence-specific DNA binding transcription factor activity (GO:0051090);; Biological Process: epithelial cell differentiation involved in mammary gland alveolus development (GO:0061030);; Biological Process: mammillothalamic axonal tract development (GO:0061374);; Biological Process: inferior colliculus development (GO:0061379);; Biological Process: cell migration in diencephalon (GO:0061381);; "	"K09395|0.0|dre:30542|foxb1.2, cb114, fkd3, mar"	[K]	Transcription 	Fork head domain	Forkhead box protein B1 OS=Xenopus laevis (African clawed frog) PE=2 SV=1	forkhead box protein B1 [Danio rerio] 
dre-miR-125b-2-3p	ENSDARG00000088172	CGGGUUGGGUUCUCGGGAGCU	21	0.13780678	0.13982492	--	--	--	--	--	--	--	--	--	--	--	PREDICTED: uncharacterized protein LOC101883013 [Danio rerio] 
dre-miR-125b-2-3p	ENSDARG00000088197	CGGGUUGGGUUCUCGGGAGCU	21	0.13780678	0.13982492	--	--	--	--	--	--	K03129|3e-11|dre:564106|si:dkey-219c3.2	--	--	--	--	PREDICTED: transcription initiation factor TFIID subunit 4-like [Danio rerio]
dre-miR-125b-2-3p	ENSDARG00000088305	CGGGUUGGGUUCUCGGGAGCU	21	0.13780678	0.13982492	--	--	--	[RTKL]	--	Molecular Function: protein kinase activity (GO:0004672);; 	--	--	--	Protein kinase domain;; Protein tyrosine kinase	Ribosomal protein S6 kinase 2 alpha GN=RPS6KA OS=Gallus gallus (Chicken) PE=2 SV=1	"PREDICTED: tyrosine-protein kinase SgK223-like, partial [Neolamprologus brichardi]"
dre-miR-125b-2-3p	ENSDARG00000088877	CGGGUUGGGUUCUCGGGAGCU	21	0.13780678	0.13982492	--	--	--	[B]	Chromatin structure and dynamics 	--	K11650|0.0|dre:564317|smarcd2	[BK]	--	SWIB/MDM2 domain	--	PREDICTED: SWI/SNF-related matrix-associated actin-dependent regulator of chromatin subfamily D member 2 [Danio rerio]
dre-miR-125b-2-3p	ENSDARG00000089042	CGGGUUGGGUUCUCGGGAGCU	21	0.13780678	0.13982492	--	--	--	[K]	Transcription 	"Biological Process: urogenital system development (GO:0001655);; Biological Process: somitogenesis (GO:0001756);; Molecular Function: double-stranded DNA binding (GO:0003690);; Molecular Function: RNA polymerase II distal enhancer sequence-specific DNA binding transcription factor activity (GO:0003705);; Cellular Component: nucleus (GO:0005634);; Cellular Component: transcription factor complex (GO:0005667);; Biological Process: axon target recognition (GO:0007412);; Biological Process: lactation (GO:0007595);; Molecular Function: transcription factor binding (GO:0008134);; Molecular Function: DNA binding, bending (GO:0008301);; Biological Process: visual learning (GO:0008542);; Biological Process: spinal cord development (GO:0021510);; Biological Process: thalamus development (GO:0021794);; Biological Process: hypothalamus cell migration (GO:0021855);; Biological Process: telencephalon cell migration (GO:0022029);; Biological Process: floor plate development (GO:0033504);; Biological Process: negative regulation of neuron apoptotic process (GO:0043524);; Molecular Function: sequence-specific DNA binding (GO:0043565);; Biological Process: regulation of sequence-specific DNA binding transcription factor activity (GO:0051090);; Biological Process: epithelial cell differentiation involved in mammary gland alveolus development (GO:0061030);; Biological Process: mammillothalamic axonal tract development (GO:0061374);; Biological Process: inferior colliculus development (GO:0061379);; Biological Process: cell migration in diencephalon (GO:0061381);; "	"K09395|0.0|dre:30542|foxb1.2, cb114, fkd3, mar"	[K]	Transcription 	Fork head domain	Forkhead box protein B1 OS=Xenopus laevis (African clawed frog) PE=2 SV=1	forkhead box protein B1 [Danio rerio] 
dre-miR-125b-2-3p	ENSDARG00000089062	CGGGUUGGGUUCUCGGGAGCU	21	0.13780678	0.13982492	--	--	--	[D]	"Cell cycle control, cell division, chromosome partitioning "	Biological Process: regulation of cyclin-dependent protein serine/threonine kinase activity (GO:0000079);; Cellular Component: nucleus (GO:0005634);; Molecular Function: protein kinase binding (GO:0019901);; Biological Process: cell division (GO:0051301);; 	--	[D]	"Cell cycle control, cell division, chromosome partitioning "	"Cyclin, N-terminal domain;; Cyclin, C-terminal domain"	G2/mitotic-specific cyclin-B1 GN=ccnb1 OS=Oryzias curvinotus (Hynann ricefish) PE=2 SV=1	uncharacterized protein LOC447870 [Danio rerio] 
dre-miR-125b-2-3p	ENSDARG00000089321	CGGGUUGGGUUCUCGGGAGCU	21	0.13780678	0.13982492	--	--	--	--	--	--	--	[DT]	--	--	Claspin GN=clspn OS=Xenopus laevis (African clawed frog) PE=1 SV=2	PREDICTED: LOW QUALITY PROTEIN: claspin [Danio rerio]
dre-miR-125b-2-3p	ENSDARG00000089762	CGGGUUGGGUUCUCGGGAGCU	21	0.13780678	0.13982492	--	--	--	--	--	--	--	--	--	--	--	PREDICTED: uncharacterized protein LOC101883504 [Danio rerio]
dre-miR-125b-2-3p	ENSDARG00000090421	CGGGUUGGGUUCUCGGGAGCU	21	0.13780678	0.13982492	--	--	--	--	--	--	K07193|0.0|tgu:100231967|cut-like homeobox 1	--	--	Phenylalanine zipper;; SH2 domain;; PH domain	Tyrosine-protein kinase CSK GN=CSK OS=Gallus gallus (Chicken) PE=1 SV=1	PREDICTED: SH2B adapter protein 2 [Danio rerio]
dre-miR-125b-2-3p	ENSDARG00000091054	CGGGUUGGGUUCUCGGGAGCU	21	0.13780678	0.13982492	--	--	--	--	--	--	--	[U]	"Intracellular trafficking, secretion, and vesicular transport "	--	--	PREDICTED: vacuolar protein sorting-associated protein 13B [Astyanax mexicanus]
dre-miR-125b-2-3p	ENSDARG00000091130	CGGGUUGGGUUCUCGGGAGCU	21	0.13780678	0.13982492	--	--	--	--	--	--	K04927|1e-168|oaa:100075057|KCNQ2	[P]	Inorganic ion transport and metabolism 	KCNQ voltage-gated potassium channel;; Ankyrin-G binding motif of KCNQ2-3	Potassium voltage-gated channel subfamily KQT member 1 GN=KCNQ1 OS=Squalus acanthias (Spiny dogfish) PE=2 SV=1	PREDICTED: potassium voltage-gated channel subfamily KQT member 2 isoform X1 [Danio rerio]
dre-miR-125b-2-3p	ENSDARG00000091317	CGGGUUGGGUUCUCGGGAGCU	21	0.13780678	0.13982492	--	--	--	[RTKL]	--	Molecular Function: protein serine/threonine kinase activity (GO:0004674);; Molecular Function: ATP binding (GO:0005524);; Biological Process: protein phosphorylation (GO:0006468);; 	K08797|0.0|dre:564235|im:7152987	[T]	Signal transduction mechanisms 	Protein kinase domain;; Protein tyrosine kinase;; Kinase-like;; Lipopolysaccharide kinase (Kdo/WaaP) family	Hormonally up-regulated neu tumor-associated kinase homolog A GN=hunk-a OS=Xenopus laevis (African clawed frog) PE=2 SV=1	PREDICTED: hormonally up-regulated neu tumor-associated kinase isoform X2 [Danio rerio]
dre-miR-125b-2-3p	ENSDARG00000091771	CGGGUUGGGUUCUCGGGAGCU	21	0.13780678	0.13982492	--	--	--	[M]	Cell wall/membrane/envelope biogenesis 	Biological Process: cell wall macromolecule catabolic process (GO:0016998);; 	--	--	--	LysM domain	LysM and putative peptidoglycan-binding domain-containing protein 2 GN=lysmd2 OS=Danio rerio (Zebrafish) PE=2 SV=1	lysM and putative peptidoglycan-binding domain-containing protein 2 [Danio rerio] 
dre-miR-125b-2-3p	ENSDARG00000092600	CGGGUUGGGUUCUCGGGAGCU	21	0.13780678	0.13982492	--	--	--	--	--	Molecular Function: calcium ion binding (GO:0005509);; 	--	--	--	--	--	PREDICTED: EF-hand calcium-binding domain-containing protein 6 isoform X1 [Danio rerio]
dre-miR-125b-2-3p	ENSDARG00000093081	CGGGUUGGGUUCUCGGGAGCU	21	0.13780678	0.13982492	--	--	--	--	--	--	--	--	--	PH domain;; Pleckstrin homology domain	--	PREDICTED: GRB2-associated-binding protein 3 [Danio rerio]
dre-miR-125b-2-3p	ENSDARG00000093286	CGGGUUGGGUUCUCGGGAGCU	21	0.13780678	0.13982492	--	--	--	--	--	--	--	--	--	Ankyrin repeats (3 copies);; Ankyrin repeat;; Ankyrin repeats (many copies);; Ankyrin repeat;; Ankyrin repeats (many copies)	Ankyrin repeat domain-containing protein 34B GN=ankrd34b OS=Xenopus laevis (African clawed frog) PE=2 SV=1	PREDICTED: ankyrin repeat domain-containing protein 34C [Danio rerio] 
dre-miR-125b-2-3p	ENSDARG00000093569	CGGGUUGGGUUCUCGGGAGCU	21	0.13780678	0.13982492	--	--	--	--	--	--	--	--	--	CD80-like C2-set immunoglobulin domain	Schwann cell myelin protein (Precursor) GN=SMP OS=Coturnix coturnix japonica (Japanese quail) PE=1 SV=1	PREDICTED: sialic acid-binding Ig-like lectin 6 [Danio rerio] 
dre-miR-125b-2-3p	ENSDARG00000094132	CGGGUUGGGUUCUCGGGAGCU	21	0.13780678	0.13982492	--	--	--	--	--	Molecular Function: insulin-like growth factor receptor binding (GO:0005159);; Molecular Function: hormone activity (GO:0005179);; Cellular Component: extracellular space (GO:0005615);; Molecular Function: growth factor activity (GO:0008083);; Biological Process: positive regulation of cell proliferation (GO:0008284);; Biological Process: dorsal/ventral pattern formation (GO:0009953);; 	"K05459|7e-117|dre:114433|igf1, IGF-1, IGF-1L, IGF-1a, IGF-I, MGC136745"	--	--	Insulin/IGF/Relaxin family	"Insulin-like growth factor I, adult form (Precursor) OS=Cyprinus carpio (Common carp) PE=2 SV=1"	insulin-like growth factor I precursor [Danio rerio] 
dre-miR-125b-2-3p	ENSDARG00000094590	CGGGUUGGGUUCUCGGGAGCU	21	0.13780678	0.13982492	--	--	--	--	--	--	--	[R]	General function prediction only 	C2 domain;; Putative heavy-metal-binding	C2 domain-containing protein 5 GN=c2cd5 OS=Xenopus tropicalis (Western clawed frog) PE=2 SV=1	PREDICTED: C2 domain-containing protein 5-like isoform X14 [Astyanax mexicanus]
dre-miR-125b-2-3p	ENSDARG00000094623	CGGGUUGGGUUCUCGGGAGCU	21	0.13780678	0.13982492	--	--	--	--	--	"Molecular Function: sequence-specific DNA binding transcription factor activity (GO:0003700);; Cellular Component: nucleus (GO:0005634);; Molecular Function: sequence-specific DNA binding (GO:0043565);; Biological Process: positive regulation of fat cell differentiation (GO:0045600);; Biological Process: positive regulation of transcription, DNA-templated (GO:0045893);; Biological Process: positive regulation of glucose import (GO:0046326);; Biological Process: positive regulation of lipid biosynthetic process (GO:0046889);; "	--	--	--	Basic region leucine zipper;; bZIP transcription factor	cAMP-responsive element-binding protein-like 2 GN=crebl2 OS=Danio rerio (Zebrafish) PE=3 SV=1	cAMP-responsive element-binding protein-like 2 [Danio rerio] 
dre-miR-125b-5p	ENSDARG00000002831	UCCCUGAGACCCUAACUUGUGA	22	6201.85634	6644.060706	--	--	--	--	--	Molecular Function: extracellular matrix structural constituent (GO:0005201);; Cellular Component: collagen (GO:0005581);; 	--	[W]	Extracellular structures 	Collagen triple helix repeat (20 copies);; C-terminal tandem repeated domain in type 4 procollagen	Collagen alpha-1(XXVII) chain B (Precursor) GN=col27a1b OS=Danio rerio (Zebrafish) PE=2 SV=1	PREDICTED: collagen alpha-4(IV) chain isoform X1 [Danio rerio]
dre-miR-125b-5p	ENSDARG00000007429	UCCCUGAGACCCUAACUUGUGA	22	6201.85634	6644.060706	--	--	--	[P]	Inorganic ion transport and metabolism 	"Molecular Function: NADPH-hemoprotein reductase activity (GO:0003958);; Molecular Function: iron ion binding (GO:0005506);; Cellular Component: cytosol (GO:0005829);; Biological Process: cell death (GO:0008219);; Molecular Function: FMN binding (GO:0010181);; Molecular Function: oxidoreductase activity, acting on paired donors, with incorporation or reduction of molecular oxygen, NAD(P)H as one donor, and incorporation of one atom of oxygen (GO:0016709);; Biological Process: cellular response to menadione (GO:0036245);; Cellular Component: perinuclear region of cytoplasm (GO:0048471);; Biological Process: oxidation-reduction process (GO:0055114);; "	--	[C]	Energy production and conversion 	FAD binding domain;; Flavodoxin;; Oxidoreductase NAD-binding domain	NADPH-dependent diflavin oxidoreductase 1 {ECO:0000255|HAMAP-Rule:MF_03178} GN=ndor1 OS=Danio rerio (Zebrafish) PE=2 SV=1	PREDICTED: NADPH-dependent diflavin oxidoreductase 1 isoform X1 [Danio rerio]
dre-miR-125b-5p	ENSDARG00000010783	UCCCUGAGACCCUAACUUGUGA	22	6201.85634	6644.060706	--	--	--	--	--	Cellular Component: voltage-gated sodium channel complex (GO:0001518);; Molecular Function: voltage-gated sodium channel activity (GO:0005248);; Biological Process: regulation of ion transmembrane transport (GO:0034765);; Biological Process: sodium ion transmembrane transport (GO:0035725);; 	--	[PT]	--	Ion transport protein;; Sodium ion transport-associated;; Domain of unknown function (DUF3451);; Polycystin cation channel	Sodium channel protein type 4 subunit alpha A GN=scn4aa OS=Danio rerio (Zebrafish) PE=2 SV=2	"PREDICTED: sodium channel, voltage-gated, type I, alpha isoform X1 [Danio rerio]"
dre-miR-125b-5p	ENSDARG00000010934	UCCCUGAGACCCUAACUUGUGA	22	6201.85634	6644.060706	--	--	--	--	--	--	--	[TU]	--	C2 domain	Synaptotagmin-1 GN=SYT1 OS=Gallus gallus (Chicken) PE=2 SV=1	PREDICTED: synaptotagmin-14 isoform X1 [Danio rerio]
dre-miR-125b-5p	ENSDARG00000011533	UCCCUGAGACCCUAACUUGUGA	22	6201.85634	6644.060706	--	--	--	--	--	Molecular Function: receptor activity (GO:0004872);; Biological Process: multicellular organismal development (GO:0007275);; Cellular Component: integral component of membrane (GO:0016021);; 	"K06842|0.0|dre:550377|sema6dl, si:ch211-278n20.1, zgc:112012"	[T]	Signal transduction mechanisms 	Sema domain;; Plexin repeat	Semaphorin-3D (Precursor) GN=SEMA3D OS=Gallus gallus (Chicken) PE=2 SV=1	PREDICTED: semaphorin-6D isoform X1 [Danio rerio] 
dre-miR-125b-5p	ENSDARG00000015310	UCCCUGAGACCCUAACUUGUGA	22	6201.85634	6644.060706	--	--	--	--	--	Biological Process: in utero embryonic development (GO:0001701);; Cellular Component: endoplasmic reticulum (GO:0005783);; Cellular Component: trans-Golgi network (GO:0005802);; Molecular Function: phosphatidylcholine transporter activity (GO:0008525);; Molecular Function: phosphatidylinositol transporter activity (GO:0008526);; Biological Process: organic cation transport (GO:0015695);; Biological Process: quaternary ammonium group transport (GO:0015697);; Biological Process: phospholipid transport (GO:0015914);; Biological Process: ion transmembrane transport (GO:0034220);; 	--	[IT]	--	Phosphatidylinositol transfer protein	Cytoplasmic phosphatidylinositol transfer protein 1 GN=pitpnc1 OS=Xenopus tropicalis (Western clawed frog) PE=2 SV=1	"phosphatidylinositol transfer protein, beta, like [Danio rerio] "
dre-miR-125b-5p	ENSDARG00000015686	UCCCUGAGACCCUAACUUGUGA	22	6201.85634	6644.060706	--	--	--	--	--	Cellular Component: extracellular region (GO:0005576);; Molecular Function: growth factor activity (GO:0008083);; Biological Process: growth (GO:0040007);; 	"K04663|0.0|dre:503761|bmp6, zgc:113595"	[T]	Signal transduction mechanisms 	TGF-beta propeptide;; Transforming growth factor beta like domain	Bone morphogenetic protein 7 (Precursor) GN=bmp7 OS=Xenopus laevis (African clawed frog) PE=1 SV=1	bone morphogenetic protein 6 precursor [Danio rerio] 
dre-miR-125b-5p	ENSDARG00000016765	UCCCUGAGACCCUAACUUGUGA	22	6201.85634	6644.060706	--	--	--	--	--	Biological Process: protein transport (GO:0015031);; Cellular Component: integral component of membrane (GO:0016021);; 	--	[U]	"Intracellular trafficking, secretion, and vesicular transport "	SCAMP family	Secretory carrier-associated membrane protein 5A GN=scamp5-a OS=Xenopus laevis (African clawed frog) PE=2 SV=1	secretory carrier-associated membrane protein 3 [Danio rerio] 
dre-miR-125b-5p	ENSDARG00000037962	UCCCUGAGACCCUAACUUGUGA	22	6201.85634	6644.060706	--	--	--	[O]	"Posttranslational modification, protein turnover, chaperones "	Molecular Function: threonine-type endopeptidase activity (GO:0004298);; Cellular Component: nucleus (GO:0005634);; Cellular Component: cytoplasm (GO:0005737);; Cellular Component: proteasome core complex (GO:0005839);; Biological Process: proteolysis involved in cellular protein catabolic process (GO:0051603);; 	"K02739|0.0|dre:64278|psmb7, C167P9.3, MGC110090, unp311, zgc:110090"	[O]	"Posttranslational modification, protein turnover, chaperones "	Proteasome subunit;; Proteasome beta subunits C terminal	Proteasome subunit beta type-9 (Precursor) GN=psmb9-b OS=Salmo salar (Atlantic salmon) PE=2 SV=1	proteasome subunit beta type-7 [Danio rerio] 
dre-miR-125b-5p	ENSDARG00000044356	UCCCUGAGACCCUAACUUGUGA	22	6201.85634	6644.060706	--	--	--	--	--	"Biological Process: negative regulation of transcription from RNA polymerase II promoter (GO:0000122);; Cellular Component: chromatin (GO:0000785);; Molecular Function: p53 binding (GO:0002039);; Molecular Function: chromatin binding (GO:0003682);; Molecular Function: damaged DNA binding (GO:0003684);; Molecular Function: double-stranded DNA binding (GO:0003690);; Molecular Function: sequence-specific DNA binding transcription factor activity (GO:0003700);; Cellular Component: nucleus (GO:0005634);; Cellular Component: transcription factor complex (GO:0005667);; Cellular Component: cytosol (GO:0005829);; Biological Process: DNA damage response, signal transduction by p53 class mediator resulting in transcription of p21 class mediator (GO:0006978);; Biological Process: central nervous system development (GO:0007417);; Biological Process: response to X-ray (GO:0010165);; Biological Process: response to gamma radiation (GO:0010332);; Cellular Component: dendrite (GO:0030425);; Biological Process: mitotic G1 DNA damage checkpoint (GO:0031571);; Biological Process: cellular response to UV (GO:0034644);; Biological Process: intrinsic apoptotic signaling pathway in response to DNA damage by p53 class mediator (GO:0042771);; Biological Process: regulation of neuron apoptotic process (GO:0043523);; Molecular Function: sequence-specific DNA binding (GO:0043565);; Molecular Function: transcription regulatory region DNA binding (GO:0044212);; Molecular Function: metal ion binding (GO:0046872);; Biological Process: protein tetramerization (GO:0051262);; "	"K10149|0.0|dre:260407|tp63, DNp63, MGC192897, id:ibd3516, p63, tp73l, wu:fc89f04, wu:fk85h07, wu:fk88b02"	--	--	P53 DNA-binding domain;; P53 tetramerisation motif;; SAM domain (Sterile alpha motif)	Cellular tumor antigen p53 GN=tp53 OS=Danio rerio (Zebrafish) PE=1 SV=1	PREDICTED: tumor protein 63-like isoform X2 [Pundamilia nyererei] 
dre-miR-125b-5p	ENSDARG00000044820	UCCCUGAGACCCUAACUUGUGA	22	6201.85634	6644.060706	--	--	--	[R]	General function prediction only 	--	K14406|0.0|mdo:100022256|hypothetical protein LOC100022256	[A]	RNA processing and modification 	"WD domain, G-beta repeat"	Lissencephaly-1 homolog {ECO:0000255|HAMAP-Rule:MF_03141} GN=pafah1b1 OS=Xenopus laevis (African clawed frog) PE=2 SV=3	PREDICTED: cleavage stimulation factor subunit 1 isoform X1 [Danio rerio]
dre-miR-125b-5p	ENSDARG00000055009	UCCCUGAGACCCUAACUUGUGA	22	6201.85634	6644.060706	--	--	--	--	--	--	"K06237|0.0|dre:554269|col4a1, col4a5, fj65e07, im:7157877, si:ch211-174g17.1, wu:fj65e07"	[W]	Extracellular structures 	Collagen triple helix repeat (20 copies);; C-terminal tandem repeated domain in type 4 procollagen	Acetylcholinesterase collagenic tail peptide (Precursor) OS=Torpedo marmorata (Marbled electric ray) PE=1 SV=1	PREDICTED: collagen alpha-1(IV) chain [Danio rerio]
dre-miR-125b-5p	ENSDARG00000055288	UCCCUGAGACCCUAACUUGUGA	22	6201.85634	6644.060706	--	--	--	--	--	--	--	[U]	"Intracellular trafficking, secretion, and vesicular transport "	PRELI-like family	Protein slowmo homolog 1 GN=slmo1 OS=Xenopus laevis (African clawed frog) PE=2 SV=1	PREDICTED: protein slowmo homolog 1 [Danio rerio]
dre-miR-125b-5p	ENSDARG00000057887	UCCCUGAGACCCUAACUUGUGA	22	6201.85634	6644.060706	--	--	--	--	--	--	K05235|3e-16|tgu:100190409|neurotensin-like	--	--	Neurotensin/neuromedin N precursor	--	neurotensin [Danio rerio]
dre-miR-125b-5p	ENSDARG00000063211	UCCCUGAGACCCUAACUUGUGA	22	6201.85634	6644.060706	--	--	--	--	--	Molecular Function: phospholipid binding (GO:0005543);; 	--	[U]	"Intracellular trafficking, secretion, and vesicular transport "	Vps51/Vps67	Exocyst complex component 8 GN=exoc8 OS=Xenopus laevis (African clawed frog) PE=2 SV=1	exocyst complex component 8 [Danio rerio] 
dre-miR-125b-5p	ENSDARG00000068919	UCCCUGAGACCCUAACUUGUGA	22	6201.85634	6644.060706	--	--	--	[L]	"Replication, recombination and repair "	Molecular Function: DNA binding (GO:0003677);; Molecular Function: ATP binding (GO:0005524);; Biological Process: ATP catabolic process (GO:0006200);; Biological Process: DNA metabolic process (GO:0006259);; Molecular Function: DNA-dependent ATPase activity (GO:0008094);; 	"K10870|0.0|dre:450081|rad51c, zgc:101596"	[DL]	--	Rad51;; AAA domain;; KaiC;; recA bacterial DNA recombination protein	DNA repair protein RAD51 homolog A GN=rad51-a OS=Xenopus laevis (African clawed frog) PE=2 SV=1	DNA repair protein RAD51 homolog 3 [Danio rerio] 
dre-miR-125b-5p	ENSDARG00000069037	UCCCUGAGACCCUAACUUGUGA	22	6201.85634	6644.060706	--	--	--	--	--	--	--	--	--	--	--	A-kinase-interacting protein 1 [Danio rerio] 
dre-miR-125b-5p	ENSDARG00000073699	UCCCUGAGACCCUAACUUGUGA	22	6201.85634	6644.060706	--	--	--	--	--	Biological Process: cartilage development (GO:0051216);; 	K08131|3e-101|dre:100170785|zgc:194937	[W]	Extracellular structures 	Collagen triple helix repeat (20 copies)	Collagen alpha-1(IX) chain (Precursor) GN=COL9A1 OS=Gallus gallus (Chicken) PE=1 SV=4	uncharacterized protein LOC100170785 precursor [Danio rerio] 
dre-miR-125b-5p	ENSDARG00000073761	UCCCUGAGACCCUAACUUGUGA	22	6201.85634	6644.060706	--	--	--	[Z]	Cytoskeleton 	--	--	[Z]	Cytoskeleton 	Myosin head (motor domain);; IQ calmodulin-binding motif	Unconventional myosin-XIX GN=myo19 OS=Xenopus laevis (African clawed frog) PE=2 SV=1	PREDICTED: unconventional myosin-XIX-like [Danio rerio]
dre-miR-125b-5p	ENSDARG00000075923	UCCCUGAGACCCUAACUUGUGA	22	6201.85634	6644.060706	--	--	--	[C]	Energy production and conversion 	Molecular Function: thioredoxin-disulfide reductase activity (GO:0004791);; Biological Process: cell redox homeostasis (GO:0045454);; Molecular Function: flavin adenine dinucleotide binding (GO:0050660);; Molecular Function: NADP binding (GO:0050661);; Biological Process: oxidation-reduction process (GO:0055114);; 	K00384|0.0|xtr:100145605|txnrd2	[O]	"Posttranslational modification, protein turnover, chaperones "	"Pyridine nucleotide-disulphide oxidoreductase;; Pyridine nucleotide-disulphide oxidoreductase, dimerisation domain;; Pyridine nucleotide-disulphide oxidoreductase;; FAD binding domain;; Pyridine nucleotide-disulphide oxidoreductase;; L-lysine 6-monooxygenase (NADPH-requiring)"	--	"PREDICTED: thioredoxin reductase 2, mitochondrial isoform X1 [Danio rerio]"
dre-miR-125b-5p	ENSDARG00000077850	UCCCUGAGACCCUAACUUGUGA	22	6201.85634	6644.060706	--	--	--	--	--	Molecular Function: carbohydrate binding (GO:0030246);; 	"K06831|4e-85|dre:557373|fk60g08, wu:fb13c09, wu:fk60g08"	[W]	Extracellular structures 	Galactoside-binding lectin	Grifin GN=grifin OS=Danio rerio (Zebrafish) PE=1 SV=1	PREDICTED: galectin-3 isoform X1 [Danio rerio]
dre-miR-125b-5p	ENSDARG00000079155	UCCCUGAGACCCUAACUUGUGA	22	6201.85634	6644.060706	--	--	--	--	--	Cellular Component: integral component of membrane (GO:0016021);; 	--	--	--	Immunoglobulin V-set domain;; Immunoglobulin domain;; Immunoglobulin I-set domain;; Immunoglobulin domain;; CD47 immunoglobulin-like domain;; Alphaherpesvirus glycoprotein E;; CD80-like C2-set immunoglobulin domain;; Immunoglobulin domain	CD276 antigen homolog (Precursor) GN=cd276 OS=Xenopus laevis (African clawed frog) PE=2 SV=1	uncharacterized protein LOC768172 precursor [Danio rerio] 
dre-miR-125b-5p	ENSDARG00000079182	UCCCUGAGACCCUAACUUGUGA	22	6201.85634	6644.060706	--	--	--	--	--	--	K09098|0.0|tgu:100225822|similar to neuronal PAS domain protein 3	[TK]	--	PAS fold;; PAS fold;; PAS domain;; PAS domain;; PAS fold	Single-minded homolog 1-A GN=sim1a OS=Danio rerio (Zebrafish) PE=2 SV=1	PREDICTED: neuronal PAS domain-containing protein 3-like isoform X1 [Astyanax mexicanus]
dre-miR-125c-5p	ENSDARG00000002216	UCCCUGAGACCCUAACUCGUGA	22	20.11978992	17.89758971	--	--	--	--	--	"Molecular Function: DNA binding (GO:0003677);; Molecular Function: sequence-specific DNA binding transcription factor activity (GO:0003700);; Cellular Component: nucleus (GO:0005634);; Biological Process: regulation of transcription, DNA-templated (GO:0006355);; Biological Process: embryonic heart tube development (GO:0035050);; "	"K10177|0.0|dre:556870|tbx3, tbx-b, tbx3a, tbx3b, tbxb, zgc:158110"	[K]	Transcription 	T-box;; T-box transcription factor	T-box transcription factor TBX2-B GN=tbx2-b OS=Xenopus laevis (African clawed frog) PE=2 SV=2	T-box transcription factor TBX3 [Danio rerio]
dre-miR-125c-5p	ENSDARG00000002831	UCCCUGAGACCCUAACUCGUGA	22	20.11978992	17.89758971	--	--	--	--	--	Molecular Function: extracellular matrix structural constituent (GO:0005201);; Cellular Component: collagen (GO:0005581);; 	--	[W]	Extracellular structures 	Collagen triple helix repeat (20 copies);; C-terminal tandem repeated domain in type 4 procollagen	Collagen alpha-1(XXVII) chain B (Precursor) GN=col27a1b OS=Danio rerio (Zebrafish) PE=2 SV=1	PREDICTED: collagen alpha-4(IV) chain isoform X1 [Danio rerio]
dre-miR-125c-5p	ENSDARG00000010745	UCCCUGAGACCCUAACUCGUGA	22	20.11978992	17.89758971	--	--	--	[O]	"Posttranslational modification, protein turnover, chaperones "	Molecular Function: ATP binding (GO:0005524);; Biological Process: protein folding (GO:0006457);; Biological Process: response to heat (GO:0009408);; Molecular Function: heat shock protein binding (GO:0031072);; Molecular Function: metal ion binding (GO:0046872);; Molecular Function: unfolded protein binding (GO:0051082);; 	--	[O]	"Posttranslational modification, protein turnover, chaperones "	DnaJ domain;; DnaJ C terminal domain;; DnaJ central domain	DnaJ homolog subfamily B member 6 OS=Xenopus tropicalis (Western clawed frog) PE=2 SV=1	DnaJ subfamily A member 2-like [Danio rerio] 
dre-miR-125c-5p	ENSDARG00000011533	UCCCUGAGACCCUAACUCGUGA	22	20.11978992	17.89758971	--	--	--	--	--	Molecular Function: receptor activity (GO:0004872);; Biological Process: multicellular organismal development (GO:0007275);; Cellular Component: integral component of membrane (GO:0016021);; 	"K06842|0.0|dre:550377|sema6dl, si:ch211-278n20.1, zgc:112012"	[T]	Signal transduction mechanisms 	Sema domain;; Plexin repeat	Semaphorin-3D (Precursor) GN=SEMA3D OS=Gallus gallus (Chicken) PE=2 SV=1	PREDICTED: semaphorin-6D isoform X1 [Danio rerio] 
dre-miR-125c-5p	ENSDARG00000015310	UCCCUGAGACCCUAACUCGUGA	22	20.11978992	17.89758971	--	--	--	--	--	Biological Process: in utero embryonic development (GO:0001701);; Cellular Component: endoplasmic reticulum (GO:0005783);; Cellular Component: trans-Golgi network (GO:0005802);; Molecular Function: phosphatidylcholine transporter activity (GO:0008525);; Molecular Function: phosphatidylinositol transporter activity (GO:0008526);; Biological Process: organic cation transport (GO:0015695);; Biological Process: quaternary ammonium group transport (GO:0015697);; Biological Process: phospholipid transport (GO:0015914);; Biological Process: ion transmembrane transport (GO:0034220);; 	--	[IT]	--	Phosphatidylinositol transfer protein	Cytoplasmic phosphatidylinositol transfer protein 1 GN=pitpnc1 OS=Xenopus tropicalis (Western clawed frog) PE=2 SV=1	"phosphatidylinositol transfer protein, beta, like [Danio rerio] "
dre-miR-125c-5p	ENSDARG00000016117	UCCCUGAGACCCUAACUCGUGA	22	20.11978992	17.89758971	--	--	--	--	--	Molecular Function: nucleic acid binding (GO:0003676);; Molecular Function: 3'-5' exonuclease activity (GO:0008408);; Biological Process: nucleic acid phosphodiester bond hydrolysis (GO:0090305);; 	--	[R]	General function prediction only 	3'-5' exonuclease	Werner syndrome ATP-dependent helicase homolog GN=wrn OS=Xenopus laevis (African clawed frog) PE=2 SV=1	exonuclease 3&apos;-5&apos; domain-containing protein 2 [Danio rerio] 
dre-miR-125c-5p	ENSDARG00000016480	UCCCUGAGACCCUAACUCGUGA	22	20.11978992	17.89758971	--	--	--	[GEPR]	--	Cellular Component: integral component of membrane (GO:0016021);; Biological Process: transmembrane transport (GO:0055085);; 	"K12302|0.0|dre:795293|slc17a7, MGC163045, vglut1"	[G]	Carbohydrate transport and metabolism 	Major Facilitator Superfamily	Vesicular glutamate transporter 1 GN=slc17a7 OS=Xenopus tropicalis (Western clawed frog) PE=2 SV=1	vesicular glutamate transporter 1 [Danio rerio] 
dre-miR-125c-5p	ENSDARG00000025671	UCCCUGAGACCCUAACUCGUGA	22	20.11978992	17.89758971	--	--	--	--	--	Molecular Function: group III metabotropic glutamate receptor activity (GO:0001642);; Cellular Component: plasma membrane (GO:0005886);; Biological Process: adenylate cyclase-inhibiting G-protein coupled glutamate receptor signaling pathway (GO:0007196);; Cellular Component: integral component of membrane (GO:0016021);; Biological Process: detection of light stimulus involved in visual perception (GO:0050908);; 	"K04608|0.0|dre:565450|grma, MGC158329, cb496, zK13A21.16, zgc:158329"	[PT]	--	Receptor family ligand binding region;; 7 transmembrane sweet-taste receptor of 3 GCPR;; Nine Cysteines Domain of family 3 GPCR;; Periplasmic binding protein	G-protein coupled receptor family C group 6 member A (Precursor) GN=gprc6a OS=Danio rerio (Zebrafish) PE=1 SV=1	"glutamate receptor, metabotropic 6b [Danio rerio] "
dre-miR-125c-5p	ENSDARG00000027131	UCCCUGAGACCCUAACUCGUGA	22	20.11978992	17.89758971	--	--	--	--	--	--	--	--	--	TMEM169 protein family	--	PREDICTED: transmembrane protein 169 isoform X1 [Danio rerio] 
dre-miR-125c-5p	ENSDARG00000038237	UCCCUGAGACCCUAACUCGUGA	22	20.11978992	17.89758971	--	--	--	[R]	General function prediction only 	Molecular Function: Rab GTPase activator activity (GO:0005097);; Biological Process: positive regulation of Rab GTPase activity (GO:0032851);; 	--	[TR]	--	Rab-GTPase-TBC domain	TBC1 domain family member 12 GN=tbc1d12 OS=Xenopus tropicalis (Western clawed frog) PE=2 SV=1	PREDICTED: TBC1 domain family member 12 [Danio rerio]
dre-miR-125c-5p	ENSDARG00000038843	UCCCUGAGACCCUAACUCGUGA	22	20.11978992	17.89758971	--	--	--	--	--	Biological Process: inactivation of MAPK activity (GO:0000188);; Biological Process: dorsal/ventral pattern formation (GO:0009953);; Cellular Component: integral component of membrane (GO:0016021);; Biological Process: negative regulation of fibroblast growth factor receptor signaling pathway (GO:0040037);; 	"K05167|0.0|dre:171474|il17rd, MGC136328, cb208, id:ibd2875, id:ibd5059, sef, zgc:136328"	--	--	SEFIR domain	Interleukin-17 receptor D (Precursor) GN=il17rd OS=Danio rerio (Zebrafish) PE=1 SV=2	RecName: Full=Interleukin-17 receptor D; Short=IL-17 receptor D; Short=IL-17RD; AltName: Full=Similar expression to FGF genes protein; Short=Sef; Flags: Precursor [Danio rerio]
dre-miR-125c-5p	ENSDARG00000055288	UCCCUGAGACCCUAACUCGUGA	22	20.11978992	17.89758971	--	--	--	--	--	--	--	[U]	"Intracellular trafficking, secretion, and vesicular transport "	PRELI-like family	Protein slowmo homolog 1 GN=slmo1 OS=Xenopus laevis (African clawed frog) PE=2 SV=1	PREDICTED: protein slowmo homolog 1 [Danio rerio]
dre-miR-125c-5p	ENSDARG00000055581	UCCCUGAGACCCUAACUCGUGA	22	20.11978992	17.89758971	--	--	--	[R]	General function prediction only 	Cellular Component: ubiquitin ligase complex (GO:0000151);; Biological Process: vasculogenesis (GO:0001570);; Biological Process: somitogenesis (GO:0001756);; Biological Process: endothelial cell development (GO:0001885);; Biological Process: regulation of receptor internalization (GO:0002090);; Molecular Function: ubiquitin-protein ligase activity (GO:0004842);; Cellular Component: plasma membrane (GO:0005886);; Biological Process: determination of left/right symmetry (GO:0007368);; Biological Process: heart development (GO:0007507);; Molecular Function: zinc ion binding (GO:0008270);; Biological Process: positive regulation of cell proliferation (GO:0008284);; Biological Process: embryonic pattern specification (GO:0009880);; Biological Process: floor plate formation (GO:0021508);; Biological Process: spinal cord association neuron specification (GO:0021519);; Biological Process: spinal cord motor neuron cell fate specification (GO:0021520);; Biological Process: ventral spinal cord interneuron specification (GO:0021521);; Biological Process: rhombomere boundary formation (GO:0021654);; Biological Process: habenula development (GO:0021986);; Cellular Component: endocytic vesicle (GO:0030139);; Biological Process: melanocyte differentiation (GO:0030318);; Biological Process: embryonic camera-type eye development (GO:0031076);; Molecular Function: protein homodimerization activity (GO:0042803);; Biological Process: regulation of neuron differentiation (GO:0045664);; Biological Process: regulation of glial cell differentiation (GO:0045685);; Biological Process: positive regulation of Notch signaling pathway (GO:0045747);; Cellular Component: perinuclear region of cytoplasm (GO:0048471);; Biological Process: digestive tract morphogenesis (GO:0048546);; Biological Process: pronephros development (GO:0048793);; Biological Process: protein autoubiquitination (GO:0051865);; Biological Process: inner ear receptor cell differentiation (GO:0060113);; Biological Process: hematopoietic stem cell differentiation (GO:0060218);; Biological Process: taste bud formation (GO:0061195);; Biological Process: otic vesicle development (GO:0071599);; 	"K10645|0.0|dre:352910|mib, KIAA1323, cg5841, chunp6889, fe47f05, im:7148100, mib1, wu:fe47f05"	[R]	General function prediction only 	"Ankyrin repeat;; Zinc finger, C3HC4 type (RING finger);; Ankyrin repeats (3 copies);; Ankyrin repeats (many copies);; Ankyrin repeats (many copies);; Ankyrin repeat;; Zinc finger, C3HC4 type (RING finger)"	E3 ubiquitin-protein ligase mib1 GN=mib1 OS=Danio rerio (Zebrafish) PE=1 SV=1	PREDICTED: E3 ubiquitin-protein ligase mib1 isoform X1 [Danio rerio]
dre-miR-125c-5p	ENSDARG00000056806	UCCCUGAGACCCUAACUCGUGA	22	20.11978992	17.89758971	--	--	--	--	--	Molecular Function: hydrolase activity (GO:0016787);; 	--	[T]	Signal transduction mechanisms 	3'5'-cyclic nucleotide phosphodiesterase;; GAF domain;; GAF domain;; GAF domain	"Dual 3&apos;,5&apos;-cyclic-AMP and -GMP phosphodiesterase 11A GN=pde11a OS=Takifugu rubripes (Japanese pufferfish) PE=3 SV=1"	"PREDICTED: cGMP-specific 3&apos;,5&apos;-cyclic phosphodiesterase-like [Danio rerio]"
dre-miR-125c-5p	ENSDARG00000057887	UCCCUGAGACCCUAACUCGUGA	22	20.11978992	17.89758971	--	--	--	--	--	--	K05235|3e-16|tgu:100190409|neurotensin-like	--	--	Neurotensin/neuromedin N precursor	--	neurotensin [Danio rerio]
dre-miR-125c-5p	ENSDARG00000059581	UCCCUGAGACCCUAACUCGUGA	22	20.11978992	17.89758971	--	--	--	--	--	Molecular Function: DNA binding (GO:0003677);; Cellular Component: nucleus (GO:0005634);; 	--	--	--	FG-GAP repeat	--	Zgc:158479 protein [Danio rerio]
dre-miR-125c-5p	ENSDARG00000063211	UCCCUGAGACCCUAACUCGUGA	22	20.11978992	17.89758971	--	--	--	--	--	Molecular Function: phospholipid binding (GO:0005543);; 	--	[U]	"Intracellular trafficking, secretion, and vesicular transport "	Vps51/Vps67	Exocyst complex component 8 GN=exoc8 OS=Xenopus laevis (African clawed frog) PE=2 SV=1	exocyst complex component 8 [Danio rerio] 
dre-miR-125c-5p	ENSDARG00000068919	UCCCUGAGACCCUAACUCGUGA	22	20.11978992	17.89758971	--	--	--	[L]	"Replication, recombination and repair "	Molecular Function: DNA binding (GO:0003677);; Molecular Function: ATP binding (GO:0005524);; Biological Process: ATP catabolic process (GO:0006200);; Biological Process: DNA metabolic process (GO:0006259);; Molecular Function: DNA-dependent ATPase activity (GO:0008094);; 	"K10870|0.0|dre:450081|rad51c, zgc:101596"	[DL]	--	Rad51;; AAA domain;; KaiC;; recA bacterial DNA recombination protein	DNA repair protein RAD51 homolog A GN=rad51-a OS=Xenopus laevis (African clawed frog) PE=2 SV=1	DNA repair protein RAD51 homolog 3 [Danio rerio] 
dre-miR-125c-5p	ENSDARG00000087214	UCCCUGAGACCCUAACUCGUGA	22	20.11978992	17.89758971	--	--	--	--	--	--	--	[TU]	--	C2 domain;; Phorbol esters/diacylglycerol binding domain (C1 domain)	Protein kinase C beta type GN=prkcb OS=Xenopus tropicalis (Western clawed frog) PE=2 SV=1	PREDICTED: protein unc-13 homolog A-like [Danio rerio]
dre-miR-125c-5p	ENSDARG00000087756	UCCCUGAGACCCUAACUCGUGA	22	20.11978992	17.89758971	--	--	--	[P]	Inorganic ion transport and metabolism 	--	"K01672|6e-42|xla:379478|ca4, MGC64443, caiv, car4, rp17"	[R]	General function prediction only 	Eukaryotic-type carbonic anhydrase	Carbonic anhydrase 2 GN=ca2 OS=Tribolodon hakonensis (Big-scaled redfin) PE=2 SV=3	PREDICTED: carbonic anhydrase-like [Stegastes partitus]
dre-miR-126a-3p	--	UCGUACCGUGAGUAAUAAUGC	21	37530.84977	71800.79535	--	--	--	--	--	--	--	--	--	--	--	--
dre-miR-126a-5p	--	CAUUAUUACUUUUGGUACGCG	21	292.0125674	667.1046915	0	1.191882585	up	--	--	--	--	--	--	--	--	--
dre-miR-126b-3p	ENSDARG00000068582	UCGUACCGUGAGUAAUAGUGCA	22	85.16459022	159.5402333	--	--	--	--	--	Molecular Function: zinc ion binding (GO:0008270);; 	--	[O]	"Posttranslational modification, protein turnover, chaperones "	"Ring finger domain;; RING-H2 zinc finger;; Zinc finger, C3HC4 type (RING finger);; Zinc finger, C3HC4 type (RING finger);; zinc-RING finger domain;; Zinc finger, C3HC4 type (RING finger)"	RING finger protein 44 GN=rnf44 OS=Danio rerio (Zebrafish) PE=2 SV=1	RING finger protein 44 [Danio rerio] 
dre-miR-126b-3p	ENSDARG00000077855	UCGUACCGUGAGUAAUAGUGCA	22	85.16459022	159.5402333	--	--	--	--	--	Molecular Function: zinc ion binding (GO:0008270);; Cellular Component: membrane (GO:0016020);; Cellular Component: intracellular membrane-bounded organelle (GO:0043231);; Cellular Component: cytoplasmic part (GO:0044444);; 	K10694|1e-129|dre:100124611|zgc:171663	[O]	"Posttranslational modification, protein turnover, chaperones "	Ring finger domain	E3 ubiquitin-protein ligase ZNRF2 GN=znrf2 OS=Danio rerio (Zebrafish) PE=2 SV=1	PREDICTED: uncharacterized protein LOC100124611 isoform X1 [Danio rerio]
dre-miR-126b-3p	ENSDARG00000078705	UCGUACCGUGAGUAAUAGUGCA	22	85.16459022	159.5402333	--	--	--	--	--	Biological Process: cell morphogenesis (GO:0000902);; Cellular Component: cytoplasm (GO:0005737);; 	--	--	--	Apx/Shroom domain ASD1;; PDZ domain (Also known as DHR or GLGF)	Protein Shroom3 GN=shroom3 OS=Xenopus laevis (African clawed frog) PE=2 SV=1	Shroom3v1 [Danio rerio]
dre-miR-126b-5p	--	CAUUAUUACUUUUGGUACGCG	21	291.5991471	666.1259171	0	1.19180861	up	--	--	--	--	--	--	--	--	--
dre-miR-128-3p	ENSDARG00000008832	UCACAGUGAACCGGUCUCUUUU	22	7117.995815	6144.885743	--	--	--	--	--	Molecular Function: exo-alpha-sialidase activity (GO:0004308);; Cellular Component: lysosome (GO:0005764);; 	"K01186|0.0|dre:559850|neu1, si:ch211-222e23.1"	--	--	BNR repeat-like domain;; BNR repeat-like domain	--	sialidase-1 precursor [Danio rerio] 
dre-miR-128-3p	ENSDARG00000010977	UCACAGUGAACCGGUCUCUUUU	22	7117.995815	6144.885743	--	--	--	[R]	General function prediction only 	Molecular Function: GTP binding (GO:0005525);; Cellular Component: intracellular (GO:0005622);; Biological Process: small GTPase mediated signal transduction (GO:0007264);; Biological Process: protein transport (GO:0015031);; 	--	[U]	"Intracellular trafficking, secretion, and vesicular transport "	Ras family;; Miro-like protein;; ADP-ribosylation factor family;; Gtr1/RagA G protein conserved region	Ras-related protein Rab-13 (Precursor) GN=rab13 OS=Danio rerio (Zebrafish) PE=1 SV=1	PREDICTED: ras-related protein Rab-34 [Danio rerio] 
dre-miR-128-3p	ENSDARG00000014522	UCACAGUGAACCGGUCUCUUUU	22	7117.995815	6144.885743	--	--	--	--	--	Molecular Function: calcium ion binding (GO:0005509);; Cellular Component: plasma membrane (GO:0005886);; Biological Process: homophilic cell adhesion (GO:0007156);; Cellular Component: integral component of membrane (GO:0016021);; Biological Process: pronephros development (GO:0048793);; Biological Process: retina morphogenesis in camera-type eye (GO:0060042);; 	"K06798|0.0|dre:541393|cdh6, zgc:103673"	[S]	Function unknown 	Cadherin domain;; Cadherin cytoplasmic region;; Cadherin-like	Cadherin-6 (Precursor) GN=CDH6 OS=Gallus gallus (Chicken) PE=2 SV=1	cadherin-6 precursor [Danio rerio] 
dre-miR-128-3p	ENSDARG00000018010	UCACAGUGAACCGGUCUCUUUU	22	7117.995815	6144.885743	--	--	--	--	--	--	--	[S]	Function unknown 	--	Cartilage-associated protein (Precursor) GN=CRTAP OS=Gallus gallus (Chicken) PE=1 SV=1	cartilage-associated protein precursor [Danio rerio] 
dre-miR-128-3p	ENSDARG00000036707	UCACAGUGAACCGGUCUCUUUU	22	7117.995815	6144.885743	--	--	--	[RTKL]	--	"Molecular Function: protein kinase C activity (GO:0004697);; Molecular Function: ATP binding (GO:0005524);; Cellular Component: nucleus (GO:0005634);; Cellular Component: cytoplasm (GO:0005737);; Cellular Component: cytoskeleton (GO:0005856);; Biological Process: regulation of transcription, DNA-templated (GO:0006355);; Biological Process: protein phosphorylation (GO:0006468);; Biological Process: cell cycle (GO:0007049);; Biological Process: cell adhesion (GO:0007155);; Biological Process: signal transduction (GO:0007165);; Cellular Component: membrane (GO:0016020);; Cellular Component: lamellipodium (GO:0030027);; Cellular Component: cell junction (GO:0030054);; Cellular Component: midbody (GO:0030496);; Cellular Component: cleavage furrow (GO:0032154);; Biological Process: cell division (GO:0051301);; "	K06071|0.0|dre:571965|protein kinase N2-like	[T]	Signal transduction mechanisms 	Protein kinase domain;; Hr1 repeat;; Protein tyrosine kinase;; Protein kinase C terminal domain;; Up-regulated During Septation;; Kinase-like	Serine/threonine-protein kinase N2 GN=pkn2 OS=Danio rerio (Zebrafish) PE=2 SV=1	serine/threonine-protein kinase N2 isoform 1 [Danio rerio] 
dre-miR-128-3p	ENSDARG00000055040	UCACAGUGAACCGGUCUCUUUU	22	7117.995815	6144.885743	--	--	--	--	--	Molecular Function: nucleic acid binding (GO:0003676);; 	--	--	--	Protein of unknown function (DUF3469);; R3H domain;; G-patch domain;; Double-stranded RNA binding motif;; DExH-box splicing factor binding site	Protein CDKN2AIP homolog B GN=cdkn2aip-b OS=Xenopus laevis (African clawed frog) PE=2 SV=1	Similar to NF-kappa-B-repressing factor (NFkB-repressing factor) (Transcription factor NRF) (ITBA4 protein) [Danio rerio]
dre-miR-128-3p	ENSDARG00000063293	UCACAGUGAACCGGUCUCUUUU	22	7117.995815	6144.885743	--	--	--	--	--	--	--	--	--	CUB domain;; Low-density lipoprotein receptor domain class A	Dorsal-ventral patterning tolloid-like protein 1 (Precursor) GN=tll1 OS=Danio rerio (Zebrafish) PE=2 SV=1	PREDICTED: neuropilin and tolloid-like protein 2 isoform X2 [Danio rerio]
dre-miR-128-3p	ENSDARG00000074924	UCACAGUGAACCGGUCUCUUUU	22	7117.995815	6144.885743	--	--	--	--	--	--	--	[L]	"Replication, recombination and repair "	TLD	Oxidation resistance protein 1 GN=oxr1 OS=Xenopus laevis (African clawed frog) PE=2 SV=2	PREDICTED: nuclear receptor coactivator 7-like [Danio rerio]
dre-miR-128-3p	ENSDARG00000089715	UCACAGUGAACCGGUCUCUUUU	22	7117.995815	6144.885743	--	--	--	[R]	General function prediction only 	--	--	[R]	General function prediction only 	"Zinc-finger double domain;; Zinc finger, C2H2 type;; C2H2-type zinc finger;; Zinc-finger double-stranded RNA-binding;; Zinc-finger of C2H2 type;; C2H2-type zinc finger;; LYAR-type C2HC zinc finger"	Gastrula zinc finger protein XlCGF57.1 (Fragment) OS=Xenopus laevis (African clawed frog) PE=3 SV=1	PREDICTED: gastrula zinc finger protein XlCGF8.2DB-like [Danio rerio]
dre-miR-129-1-3p	--	GAAGCCCUUACCCCAAAAAGU	21	29.07723064	24.88883569	--	--	--	--	--	--	--	--	--	--	--	--
dre-miR-129-3p	--	AAGCCCUUACCCCAAAAAGCAU	22	453.7977275	373.6121852	--	--	--	--	--	--	--	--	--	--	--	--
dre-miR-129-5p	ENSDARG00000017354	CUUUUUGCGGUCUGGGCUUGCU	22	1540.266383	1257.725152	--	--	--	[RTKL]	--	Molecular Function: ephrin receptor activity (GO:0005003);; Molecular Function: ATP binding (GO:0005524);; Cellular Component: integral component of plasma membrane (GO:0005887);; Biological Process: protein phosphorylation (GO:0006468);; Biological Process: ephrin receptor signaling pathway (GO:0048013);; 	"K05103|0.0|dre:30689|epha2, id:ibd5152, rtk6"	[T]	Signal transduction mechanisms 	Protein tyrosine kinase;; Ephrin receptor ligand binding domain;; Protein kinase domain;; Fibronectin type III domain;; SAM domain (Sterile alpha motif);; Ephrin type-A receptor 2 transmembrane domain;; SAM domain (Sterile alpha motif)	Ephrin type-A receptor 7 (Precursor) GN=EPHA7 OS=Gallus gallus (Chicken) PE=2 SV=1	ephrin type-A receptor 2 precursor [Danio rerio] 
dre-miR-129-5p	ENSDARG00000018285	CUUUUUGCGGUCUGGGCUUGCU	22	1540.266383	1257.725152	--	--	--	[RTKL]	--	Molecular Function: protein serine/threonine kinase activity (GO:0004674);; Molecular Function: ATP binding (GO:0005524);; Biological Process: protein phosphorylation (GO:0006468);; 	"K06276|0.0|dre:403000|pdpk1b, MGC77318, zgc:77318"	[T]	Signal transduction mechanisms 	Protein kinase domain;; PH domain;; Protein tyrosine kinase;; Kinase-like	Serine/threonine-protein kinase Sgk1 GN=sgk1 OS=Fundulus heteroclitus (Killifish) PE=2 SV=1	3-phosphoinositide-dependent protein kinase 1 [Danio rerio] 
dre-miR-129-5p	ENSDARG00000033683	CUUUUUGCGGUCUGGGCUUGCU	22	1540.266383	1257.725152	--	--	--	--	--	Molecular Function: actin binding (GO:0003779);; Cellular Component: cytoplasm (GO:0005737);; Cellular Component: cytoskeleton (GO:0005856);; 	"K10373|4e-159|dre:30324|tpma, TPM1, fb37a09, tm, wu:fb37a09"	[Z]	Cytoskeleton 	Tropomyosin;; Tropomyosin like;; Laminin Domain II	Tropomyosin alpha-1 chain GN=tpma OS=Danio rerio (Zebrafish) PE=2 SV=1	tropomyosin alpha-1 chain [Danio rerio] 
dre-miR-129-5p	ENSDARG00000053828	CUUUUUGCGGUCUGGGCUUGCU	22	1540.266383	1257.725152	--	--	--	--	--	--	--	[Y]	Nuclear structure 	SEP domain;; UBX domain	--	PREDICTED: UBX domain-containing protein 11 isoform X1 [Danio rerio]
dre-miR-129-5p	ENSDARG00000054340	CUUUUUGCGGUCUGGGCUUGCU	22	1540.266383	1257.725152	--	--	--	--	--	--	--	--	--	SH2 domain	Proto-oncogene tyrosine-protein kinase LCK GN=LCK OS=Gallus gallus (Chicken) PE=2 SV=2	src-like-adapter [Danio rerio] 
dre-miR-129-5p	ENSDARG00000057249	CUUUUUGCGGUCUGGGCUUGCU	22	1540.266383	1257.725152	--	--	--	--	--	Molecular Function: zinc ion binding (GO:0008270);; Biological Process: negative regulation of BMP signaling pathway (GO:0030514);; 	--	[R]	General function prediction only 	Bromodomain;; PWWP domain	--	zinc finger MYND domain-containing protein 11 isoform 2 [Danio rerio] 
dre-miR-129-5p	ENSDARG00000057984	CUUUUUGCGGUCUGGGCUUGCU	22	1540.266383	1257.725152	--	--	--	--	--	--	--	[T]	Signal transduction mechanisms 	SH3 domain;; Variant SH3 domain;; Variant SH3 domain	--	PREDICTED: eps8-like1 isoform X1 [Danio rerio] 
dre-miR-129-5p	ENSDARG00000059763	CUUUUUGCGGUCUGGGCUUGCU	22	1540.266383	1257.725152	--	--	--	--	--	Molecular Function: GABA-A receptor activity (GO:0004890);; Molecular Function: extracellular ligand-gated ion channel activity (GO:0005230);; Cellular Component: plasma membrane (GO:0005886);; Biological Process: ion transport (GO:0006811);; Cellular Component: integral component of membrane (GO:0016021);; Cellular Component: cell junction (GO:0030054);; Cellular Component: postsynaptic membrane (GO:0045211);; 	K05184|0.0|dre:571422|similar to Gamma-aminobutyric acid receptor subunit delta precursor (GABA(A) receptor subunit delta)	[T]	Signal transduction mechanisms 	Neurotransmitter-gated ion-channel ligand binding domain;; Neurotransmitter-gated ion-channel transmembrane region	Gamma-aminobutyric acid receptor subunit beta-3 (Precursor) GN=GABRB3 OS=Gallus gallus (Chicken) PE=2 SV=1	PREDICTED: gamma-aminobutyric acid receptor subunit delta [Danio rerio]
dre-miR-129-5p	ENSDARG00000067692	CUUUUUGCGGUCUGGGCUUGCU	22	1540.266383	1257.725152	--	--	--	--	--	Molecular Function: calcium ion binding (GO:0005509);; Cellular Component: plasma membrane (GO:0005886);; Biological Process: homophilic cell adhesion (GO:0007156);; Cellular Component: integral component of membrane (GO:0016021);; 	K06805|0.0|gga:428490|CDH18	[S]	Function unknown 	Cadherin domain	Cadherin-10 (Precursor) GN=CDH10 OS=Gallus gallus (Chicken) PE=2 SV=1	PREDICTED: cadherin-18-like [Esox lucius] 
dre-miR-129-5p	ENSDARG00000075376	CUUUUUGCGGUCUGGGCUUGCU	22	1540.266383	1257.725152	--	--	--	[R]	General function prediction only 	--	--	[R]	General function prediction only 	RUN domain;; Rab-GTPase-TBC domain	TBC domain-containing protein kinase-like protein OS=Gallus gallus (Chicken) PE=2 SV=2	PREDICTED: small G protein signaling modulator 1-like [Danio rerio]
dre-miR-129-5p	ENSDARG00000076534	CUUUUUGCGGUCUGGGCUUGCU	22	1540.266383	1257.725152	--	--	--	--	--	--	--	--	--	--	--	PREDICTED: paramyosin isoform X3 [Danio rerio] 
dre-miR-129-5p	ENSDARG00000088261	CUUUUUGCGGUCUGGGCUUGCU	22	1540.266383	1257.725152	--	--	--	--	--	--	--	[S]	Function unknown 	Ataxin-1 and HBP1 module (AXH)	--	PREDICTED: uncharacterized protein LOC571706 [Danio rerio] 
dre-miR-129-5p	ENSDARG00000088816	CUUUUUGCGGUCUGGGCUUGCU	22	1540.266383	1257.725152	--	--	--	--	--	--	--	--	--	TraB family	Metalloprotease TIKI2 (Precursor) GN=trabd2b OS=Danio rerio (Zebrafish) PE=2 SV=1	metalloprotease TIKI2 precursor [Danio rerio] 
dre-miR-1306	ENSDARG00000000551	CCACCUCCCCUGCAAACGUCCA	22	0.964647462	1.538074116	--	--	--	[C]	Energy production and conversion 	Biological Process: dicarboxylic acid transport (GO:0006835);; Cellular Component: membrane (GO:0016020);; Molecular Function: sodium:dicarboxylate symporter activity (GO:0017153);; Biological Process: sodium ion transmembrane transport (GO:0035725);; 	"K05615|0.0|dre:368885|slc1a4, si:zc101n13.5, zgc:92817"	[E]	Amino acid transport and metabolism 	Sodium:dicarboxylate symporter family	Excitatory amino acid transporter 1 GN=SLC1A3 OS=Ambystoma tigrinum (Eastern tiger salamander) PE=2 SV=1	PREDICTED: neutral amino acid transporter A isoform X1 [Danio rerio] 
dre-miR-1306	ENSDARG00000001169	CCACCUCCCCUGCAAACGUCCA	22	0.964647462	1.538074116	--	--	--	[IQR]	--	Molecular Function: oxidoreductase activity (GO:0016491);; Biological Process: oxidation-reduction process (GO:0055114);; 	"K13370|0.0|dre:64815|hsd17b8, KE6, fabgl, si:dz12f11.4, zgc:112550"	[I]	Lipid transport and metabolism 	short chain dehydrogenase;; Enoyl-(Acyl carrier protein) reductase;; KR domain;; Polysaccharide biosynthesis protein;; 3-beta hydroxysteroid dehydrogenase/isomerase family;; NAD dependent epimerase/dehydratase family	Carbonyl reductase family member 4 GN=cbr4 OS=Danio rerio (Zebrafish) PE=2 SV=1	"FabG (beta-ketoacyl-[acyl-carrier-protein] reductase, E. coli) like [Danio rerio]"
dre-miR-1306	ENSDARG00000003403	CCACCUCCCCUGCAAACGUCCA	22	0.964647462	1.538074116	--	--	--	--	--	--	--	[S]	Function unknown 	Teneurin Intracellular Region;; GHH signature containing HNH/Endo VII superfamily nuclease toxin;; EGF-like domain;; NHL repeat;; RHS protein;; Human growth factor-like EGF;; RHS Repeat	Teneurin C-terminal-associated peptide GN=TENM1 OS=Gallus gallus (Chicken) PE=1 SV=1	PREDICTED: teneurin-1 isoform X1 [Danio rerio]
dre-miR-1306	ENSDARG00000004177	CCACCUCCCCUGCAAACGUCCA	22	0.964647462	1.538074116	--	--	--	--	--	--	--	--	--	--	--	PREDICTED: soluble lamin-associated protein of 75 kDa [Danio rerio]
dre-miR-1306	ENSDARG00000006124	CCACCUCCCCUGCAAACGUCCA	22	0.964647462	1.538074116	--	--	--	--	--	"Molecular Function: DNA binding (GO:0003677);; Cellular Component: nucleus (GO:0005634);; Molecular Function: zinc ion binding (GO:0008270);; Molecular Function: oxidoreductase activity, acting on paired donors, with incorporation or reduction of molecular oxygen, 2-oxoglutarate as one donor, and incorporation of one atom each of oxygen into both donors (GO:0016706);; Biological Process: negative regulation of neuron apoptotic process (GO:0043524);; Biological Process: oxidation-reduction process (GO:0055114);; "	"K11446|0.0|dre:553406|kdm5c, im:7158173, si:ch211-218o21.2, wu:fa28h03, wu:fi31b07"	[R]	General function prediction only 	"PLU-1-like protein;; JmjC domain, hydroxylase;; ARID/BRIGHT DNA binding domain;; C5HC2 zinc finger;; jmjN domain;; PHD-finger"	Lysine-specific demethylase 5B-B OS=Danio rerio (Zebrafish) PE=2 SV=2	lysine-specific demethylase 5C [Danio rerio]
dre-miR-1306	ENSDARG00000007136	CCACCUCCCCUGCAAACGUCCA	22	0.964647462	1.538074116	--	--	--	--	--	--	--	[T]	Signal transduction mechanisms 	SH3 domain-binding protein 5 (SH3BP5)	SH3 domain-binding protein 5-like GN=sh3bp5l OS=Xenopus laevis (African clawed frog) PE=2 SV=1	PREDICTED: SH3 domain-binding protein 5-like [Danio rerio]
dre-miR-1306	ENSDARG00000008396	CCACCUCCCCUGCAAACGUCCA	22	0.964647462	1.538074116	--	--	--	--	--	Cellular Component: intracellular (GO:0005622);; Molecular Function: zinc ion binding (GO:0008270);; 	--	--	--	"SPRY-associated domain;; zinc finger of C3HC4-type, RING;; SPRY domain;; Zinc finger, C3HC4 type (RING finger);; Zinc finger, C3HC4 type (RING finger);; B-box zinc finger;; Ring finger domain;; Zinc finger, C3HC4 type (RING finger);; RING-type zinc-finger"	Zinc-binding protein A33 OS=Pleurodeles waltl (Iberian ribbed newt) PE=1 SV=2	PREDICTED: LOW QUALITY PROTEIN: uncharacterized protein ftr24 [Danio rerio]
dre-miR-1306	ENSDARG00000009524	CCACCUCCCCUGCAAACGUCCA	22	0.964647462	1.538074116	--	--	--	--	--	Molecular Function: zinc ion binding (GO:0008270);; 	--	[O]	"Posttranslational modification, protein turnover, chaperones "	"Ring finger domain;; RING-H2 zinc finger;; PA domain;; Zinc finger, C3HC4 type (RING finger)"	RING finger protein 150 (Precursor) GN=rnf150 OS=Danio rerio (Zebrafish) PE=2 SV=1	RING finger protein 150 precursor [Danio rerio] 
dre-miR-1306	ENSDARG00000009867	CCACCUCCCCUGCAAACGUCCA	22	0.964647462	1.538074116	--	--	--	[F]	Nucleotide transport and metabolism 	Molecular Function: magnesium ion binding (GO:0000287);; Molecular Function: adenylosuccinate synthase activity (GO:0004019);; Molecular Function: GTP binding (GO:0005525);; Cellular Component: cytoplasm (GO:0005737);; Biological Process: 'de novo' AMP biosynthetic process (GO:0044208);; 	"K01939|0.0|dre:407989|adssl1, AdSS_1, zgc:85738"	[F]	Nucleotide transport and metabolism 	Adenylosuccinate synthetase	Adenylosuccinate synthetase isozyme 1 {ECO:0000255|HAMAP-Rule:MF_03126} GN=adssl1 OS=Danio rerio (Zebrafish) PE=1 SV=1	adenylosuccinate synthetase isozyme 1 [Danio rerio] 
dre-miR-1306	ENSDARG00000011188	CCACCUCCCCUGCAAACGUCCA	22	0.964647462	1.538074116	--	--	--	[RTKL]	--	Biological Process: neural crest cell migration (GO:0001755);; Molecular Function: receptor signaling protein serine/threonine kinase activity (GO:0004702);; Molecular Function: transforming growth factor beta-activated receptor activity (GO:0005024);; Molecular Function: ATP binding (GO:0005524);; Biological Process: protein phosphorylation (GO:0006468);; Cellular Component: membrane (GO:0016020);; Molecular Function: activin-activated receptor activity (GO:0017002);; Biological Process: signal transduction by phosphorylation (GO:0023014);; Biological Process: hindbrain development (GO:0030902);; Biological Process: activin receptor signaling pathway (GO:0032924);; Biological Process: cartilage development (GO:0051216);; 	"K04670|0.0|dre:553359|acvr2a, actr2a, acvr2, wu:fa02e10"	[T]	Signal transduction mechanisms 	Protein kinase domain;; Protein tyrosine kinase;; Activin types I and II receptor domain	Activin receptor type-2A (Precursor) GN=ACVR2A OS=Gallus gallus (Chicken) PE=2 SV=1	PREDICTED: activin receptor type-2A isoform X1 [Danio rerio]
dre-miR-1306	ENSDARG00000011600	CCACCUCCCCUGCAAACGUCCA	22	0.964647462	1.538074116	--	--	--	[RTKL]	--	Molecular Function: ephrin receptor activity (GO:0005003);; Molecular Function: ATP binding (GO:0005524);; Cellular Component: integral component of plasma membrane (GO:0005887);; Biological Process: protein phosphorylation (GO:0006468);; Biological Process: negative regulation of axon extension (GO:0030517);; Biological Process: ephrin receptor signaling pathway (GO:0048013);; Biological Process: negative regulation of collateral sprouting of intact axon in response to injury (GO:0048685);; 	"K05105|0.0|dre:64270|epha4b, EphA3, epha4, rtk2"	[T]	Signal transduction mechanisms 	"Protein tyrosine kinase;; Ephrin receptor ligand binding domain;; Protein kinase domain;; Fibronectin type III domain;; Ephrin type-A receptor 2 transmembrane domain;; SAM domain (Sterile alpha motif);; SAM domain (Sterile alpha motif);; SusE outer membrane protein;; Interferon-alpha/beta receptor, fibronectin type III"	Ephrin type-A receptor 3 (Precursor) GN=epha3 OS=Danio rerio (Zebrafish) PE=2 SV=1	PREDICTED: eph receptor A4b isoform X1 [Danio rerio]
dre-miR-1306	ENSDARG00000012397	CCACCUCCCCUGCAAACGUCCA	22	0.964647462	1.538074116	--	--	--	--	--	Biological Process: startle response (GO:0001964);; Biological Process: embryonic heart tube development (GO:0035050);; Biological Process: inner ear morphogenesis (GO:0042472);; Biological Process: posterior lateral line neuromast hair cell differentiation (GO:0048923);; 	--	[R]	General function prediction only 	--	Eyes absent homolog 4 (Fragment) GN=eya4 OS=Takifugu rubripes (Japanese pufferfish) PE=3 SV=1	PREDICTED: eyes absent homolog 4 isoform X2 [Danio rerio]
dre-miR-1306	ENSDARG00000013134	CCACCUCCCCUGCAAACGUCCA	22	0.964647462	1.538074116	--	--	--	--	--	Biological Process: visual perception (GO:0007601);; Cellular Component: integral component of membrane (GO:0016021);; 	--	[R]	General function prediction only 	Tetraspanin family	Photoreceptor outer segment membrane glycoprotein 2 OS=Gallus gallus (Chicken) PE=2 SV=1	PREDICTED: photoreceptor outer segment membrane glycoprotein 2-like isoform X1 [Danio rerio] 
dre-miR-1306	ENSDARG00000018847	CCACCUCCCCUGCAAACGUCCA	22	0.964647462	1.538074116	--	--	--	--	--	--	--	[V]	Defense mechanisms 	Down-regulated in metastasis	--	PREDICTED: small subunit processome component 20 homolog isoform X1 [Danio rerio]
dre-miR-1306	ENSDARG00000019181	CCACCUCCCCUGCAAACGUCCA	22	0.964647462	1.538074116	--	--	--	[J]	"Translation, ribosomal structure and biogenesis "	"Biological Process: ribosomal small subunit assembly (GO:0000028);; Biological Process: endonucleolytic cleavage in ITS1 to separate SSU-rRNA from 5.8S rRNA and LSU-rRNA from tricistronic rRNA transcript (SSU-rRNA, 5.8S rRNA, LSU-rRNA) (GO:0000447);; Biological Process: endonucleolytic cleavage to generate mature 3'-end of SSU-rRNA from (SSU-rRNA, 5.8S rRNA, LSU-rRNA) (GO:0000461);; Molecular Function: structural constituent of ribosome (GO:0003735);; Molecular Function: laminin receptor activity (GO:0005055);; Cellular Component: nucleus (GO:0005634);; Cellular Component: plasma membrane (GO:0005886);; Biological Process: rRNA export from nucleus (GO:0006407);; Biological Process: translation (GO:0006412);; Biological Process: cell adhesion (GO:0007155);; Cellular Component: cytosolic small ribosomal subunit (GO:0022627);; Cellular Component: 90S preribosome (GO:0030686);; Molecular Function: laminin binding (GO:0043236);; "	"K02998|0.0|dre:394027|rpsa, MGC55831, lamr1, zgc:55831, zgc:77824"	[J]	"Translation, ribosomal structure and biogenesis "	Ribosomal protein S2	40S ribosomal protein SA {ECO:0000255|HAMAP-Rule:MF_03016} GN=rpsa OS=Danio rerio (Zebrafish) PE=2 SV=1	40S ribosomal protein SA [Danio rerio] 
dre-miR-1306	ENSDARG00000019405	CCACCUCCCCUGCAAACGUCCA	22	0.964647462	1.538074116	--	--	--	--	--	--	K06762|0.0|dre:571349|zgc:153573	[T]	Signal transduction mechanisms 	Immunoglobulin I-set domain;; Immunoglobulin domain;; Immunoglobulin domain;; Fibronectin type III domain;; Immunoglobulin V-set domain;; Immunoglobulin domain;; CD80-like C2-set immunoglobulin domain;; Tissue factor;; Zona-pellucida-binding protein (Sp38)	Contactin-5 (Precursor) GN=CNTN5 OS=Gallus gallus (Chicken) PE=1 SV=1	PREDICTED: contactin-4 isoform X1 [Danio rerio] 
dre-miR-1306	ENSDARG00000019743	CCACCUCCCCUGCAAACGUCCA	22	0.964647462	1.538074116	--	--	--	[D]	"Cell cycle control, cell division, chromosome partitioning "	Biological Process: retina layer formation (GO:0010842);; Biological Process: establishment of nucleus localization (GO:0040023);; Biological Process: apical protein localization (GO:0045176);; Biological Process: neuron fate commitment (GO:0048663);; Biological Process: camera-type eye photoreceptor cell differentiation (GO:0060219);; 	--	[DZ]	--	Dynein associated protein;; CAP-Gly domain	Dynactin subunit 1 GN=dctn1 OS=Xenopus laevis (African clawed frog) PE=2 SV=1	PREDICTED: dynactin 1a isoform X2 [Danio rerio]
dre-miR-1306	ENSDARG00000021022	CCACCUCCCCUGCAAACGUCCA	22	0.964647462	1.538074116	--	--	--	--	--	Biological Process: ciliary or bacterial-type flagellar motility (GO:0001539);; Cellular Component: cytoplasm (GO:0005737);; Cellular Component: cilium (GO:0005929);; Cellular Component: ciliary basal body (GO:0005932);; Biological Process: apoptotic process (GO:0006915);; Biological Process: determination of left/right symmetry (GO:0007368);; Biological Process: regulation of TOR signaling (GO:0032006);; Biological Process: nonmotile primary cilium assembly (GO:0035058);; Biological Process: intraciliary transport (GO:0042073);; Biological Process: eye photoreceptor cell development (GO:0042462);; Biological Process: photoreceptor cell maintenance (GO:0045494);; 	"K04638|0.0|dre:414929|ift57, hippi, zgc:111831"	[T]	Signal transduction mechanisms 	Intra-flagellar transport protein 57	Intraflagellar transport protein 57 homolog GN=ift57 OS=Danio rerio (Zebrafish) PE=2 SV=1	intraflagellar transport protein 57 homolog [Danio rerio] 
dre-miR-1306	ENSDARG00000022974	CCACCUCCCCUGCAAACGUCCA	22	0.964647462	1.538074116	--	--	--	[R]	General function prediction only 	--	--	[R]	General function prediction only 	"WD domain, G-beta repeat"	WD repeat-containing protein 5 GN=wdr5 OS=Xenopus tropicalis (Western clawed frog) PE=2 SV=1	WD repeat-containing protein 13 [Danio rerio] 
dre-miR-1306	ENSDARG00000024381	CCACCUCCCCUGCAAACGUCCA	22	0.964647462	1.538074116	--	--	--	--	--	Cellular Component: mitochondrial outer membrane (GO:0005741);; Biological Process: transport (GO:0006810);; 	--	[Z]	Cytoskeleton 	"Misato Segment II tubulin-like domain;; Tubulin domain;; Tubulin/FtsZ family, GTPase domain"	Protein misato homolog 1 GN=msto1 OS=Danio rerio (Zebrafish) PE=2 SV=1	RecName: Full=Protein misato homolog 1 [Danio rerio]
dre-miR-1306	ENSDARG00000025071	CCACCUCCCCUGCAAACGUCCA	22	0.964647462	1.538074116	--	--	--	[BK]	--	--	--	--	--	Bromodomain	Bromodomain-containing protein 4 GN=brd4 OS=Danio rerio (Zebrafish) PE=1 SV=1	PREDICTED: bromodomain-containing protein 8 isoform X1 [Danio rerio]
dre-miR-1306	ENSDARG00000026229	CCACCUCCCCUGCAAACGUCCA	22	0.964647462	1.538074116	--	--	--	--	--	Molecular Function: superoxide dismutase activity (GO:0004784);; Molecular Function: copper ion binding (GO:0005507);; Biological Process: oxidation-reduction process (GO:0055114);; 	--	--	--	--	--	prion protein a precursor [Danio rerio] 
dre-miR-1306	ENSDARG00000029772	CCACCUCCCCUGCAAACGUCCA	22	0.964647462	1.538074116	--	--	--	--	--	Molecular Function: actin binding (GO:0003779);; Biological Process: cytoskeleton organization (GO:0007010);; Molecular Function: zinc ion binding (GO:0008270);; 	"K07520|0.0|dre:566821|ablim3, MGC198293, im:7152284, zgc:158673, zgc:198293"	[TZ]	--	LIM domain;; Villin headpiece domain	Transforming growth factor beta-1-induced transcript 1 protein GN=tgfb1i1 OS=Xenopus laevis (African clawed frog) PE=1 SV=2	"novel protein similar to vertebrate actin binding LIM protein family, member 3 (ABLIM3, zgc:158673) [Danio rerio]"
dre-miR-1306	ENSDARG00000029898	CCACCUCCCCUGCAAACGUCCA	22	0.964647462	1.538074116	--	--	--	--	--	"Molecular Function: intracellular cAMP activated cation channel activity (GO:0005222);; Molecular Function: intracellular cGMP activated cation channel activity (GO:0005223);; Molecular Function: voltage-gated potassium channel activity (GO:0005249);; Cellular Component: integral component of plasma membrane (GO:0005887);; Biological Process: phototransduction, visible light (GO:0007603);; Molecular Function: cGMP binding (GO:0030553);; Biological Process: regulation of membrane potential (GO:0042391);; Biological Process: potassium ion transmembrane transport (GO:0071805);; "	--	[PT]	--	Cyclic nucleotide-binding domain;; Ion transport protein	Cyclic nucleotide-gated channel rod photoreceptor subunit alpha OS=Gallus gallus (Chicken) PE=2 SV=1	uncharacterized protein LOC100001558 [Danio rerio]
dre-miR-1306	ENSDARG00000030602	CCACCUCCCCUGCAAACGUCCA	22	0.964647462	1.538074116	--	--	--	[J]	"Translation, ribosomal structure and biogenesis "	Molecular Function: structural constituent of ribosome (GO:0003735);; Cellular Component: ribosome (GO:0005840);; Biological Process: translation (GO:0006412);; Biological Process: embryo development (GO:0009790);; Biological Process: brain segmentation (GO:0035284);; Biological Process: regulation of erythrocyte differentiation (GO:0045646);; Biological Process: intrinsic apoptotic signaling pathway by p53 class mediator (GO:0072332);; 	"K02966|3e-99|dre:393723|rps19, MGC73211, zgc:73211"	[J]	"Translation, ribosomal structure and biogenesis "	Ribosomal protein S19e	40S ribosomal protein S19 GN=rps19 OS=Ictalurus punctatus (Channel catfish) PE=2 SV=1	40S ribosomal protein S19 [Danio rerio] 
dre-miR-1306	ENSDARG00000030805	CCACCUCCCCUGCAAACGUCCA	22	0.964647462	1.538074116	--	--	--	--	--	--	--	[S]	Function unknown 	HIT zinc finger	--	zinc finger HIT domain-containing protein 2 [Danio rerio] 
dre-miR-1306	ENSDARG00000030954	CCACCUCCCCUGCAAACGUCCA	22	0.964647462	1.538074116	--	--	--	--	--	Cellular Component: intracellular (GO:0005622);; Molecular Function: zinc ion binding (GO:0008270);; 	--	--	--	"SPRY-associated domain;; zinc finger of C3HC4-type, RING;; SPRY domain;; Zinc finger, C3HC4 type (RING finger);; B-box zinc finger;; Zinc finger, C3HC4 type (RING finger);; Ring finger domain;; Zinc finger, C3HC4 type (RING finger);; RING-type zinc-finger"	Stonustoxin subunit alpha OS=Synanceia horrida (Estuarine stonefish) PE=1 SV=3	PREDICTED: tripartite motif-containing protein 16 [Danio rerio]
dre-miR-1306	ENSDARG00000031494	CCACCUCCCCUGCAAACGUCCA	22	0.964647462	1.538074116	--	--	--	--	--	--	--	[X]	--	BAT2 N-terminus	--	PREDICTED: protein PRRC2A isoform X1 [Danio rerio] 
dre-miR-1306	ENSDARG00000032221	CCACCUCCCCUGCAAACGUCCA	22	0.964647462	1.538074116	--	--	--	--	--	Biological Process: neural crest cell migration (GO:0001755);; Biological Process: neural tube closure (GO:0001843);; Molecular Function: actin binding (GO:0003779);; Cellular Component: cytoplasm (GO:0005737);; Biological Process: Rho protein signal transduction (GO:0007266);; Molecular Function: protein phosphatase 1 binding (GO:0008157);; Cellular Component: lamellipodium (GO:0030027);; Biological Process: actin cytoskeleton organization (GO:0030036);; Biological Process: positive regulation of catalytic activity (GO:0043085);; Biological Process: enteric nervous system development (GO:0048484);; Biological Process: regulation of cell cycle (GO:0051726);; Biological Process: closure of optic fissure (GO:0061386);; Molecular Function: protein phosphatase type 1 activator activity (GO:0071862);; Biological Process: negative regulation of integrin-mediated signaling pathway (GO:2001045);; 	--	[R]	General function prediction only 	RPEL repeat	Phosphatase and actin regulator 4B GN=phactr4b OS=Danio rerio (Zebrafish) PE=1 SV=2	PREDICTED: phosphatase and actin regulator 4B isoform X5 [Danio rerio]
dre-miR-1306	ENSDARG00000034262	CCACCUCCCCUGCAAACGUCCA	22	0.964647462	1.538074116	--	--	--	[I]	Lipid transport and metabolism 	Molecular Function: catalytic activity (GO:0003824);; Biological Process: cell communication (GO:0007154);; Biological Process: metabolic process (GO:0008152);; Molecular Function: phosphatidylinositol binding (GO:0035091);; 	K01115|0.0|dre:565743|pld2	[I]	Lipid transport and metabolism 	PX domain;; PLD-like domain;; Phospholipase D Active site motif	--	PREDICTED: phospholipase D2 isoform X1 [Danio rerio] 
dre-miR-1306	ENSDARG00000034600	CCACCUCCCCUGCAAACGUCCA	22	0.964647462	1.538074116	--	--	--	[S]	Function unknown 	Cellular Component: integral component of membrane (GO:0016021);; 	--	[S]	Function unknown 	Uncharacterized protein family UPF0016	--	transmembrane protein 165 precursor [Danio rerio] 
dre-miR-1306	ENSDARG00000035175	CCACCUCCCCUGCAAACGUCCA	22	0.964647462	1.538074116	--	--	--	--	--	--	--	[R]	General function prediction only 	Schwannomin-interacting protein 1	--	Zgc:110585 protein [Danio rerio]
dre-miR-1306	ENSDARG00000035535	CCACCUCCCCUGCAAACGUCCA	22	0.964647462	1.538074116	--	--	--	--	--	Molecular Function: GTPase activator activity (GO:0005096);; Molecular Function: phospholipid binding (GO:0005543);; Cellular Component: intracellular (GO:0005622);; Biological Process: positive regulation of GTPase activity (GO:0043547);; Biological Process: regulation of small GTPase mediated signal transduction (GO:0051056);; 	"K04352|0.0|dre:100002155|rasa1, fd52c05, si:dkey-195m1.3, wu:fd52c05"	[R]	General function prediction only 	GTPase-activator protein for Ras-like GTPase;; SH2 domain;; PH domain;; SH3 domain;; C2 domain	Growth factor receptor-bound protein 2 GN=GRB2 OS=Gallus gallus (Chicken) PE=1 SV=1	PREDICTED: ras GTPase-activating protein 1 [Danio rerio]
dre-miR-1306	ENSDARG00000035773	CCACCUCCCCUGCAAACGUCCA	22	0.964647462	1.538074116	--	--	--	--	--	--	--	[R]	General function prediction only 	HMG (high mobility group) box;; HMG-box domain	TOX high mobility group box family member 4-A GN=tox4-a OS=Xenopus laevis (African clawed frog) PE=2 SV=1	PREDICTED: TOX high mobility group box family member 2-like isoform X3 [Astyanax mexicanus]
dre-miR-1306	ENSDARG00000036041	CCACCUCCCCUGCAAACGUCCA	22	0.964647462	1.538074116	--	--	--	--	--	Molecular Function: serine-type endopeptidase activity (GO:0004252);; Molecular Function: calcium ion binding (GO:0005509);; Cellular Component: extracellular region (GO:0005576);; Biological Process: proteolysis (GO:0006508);; Biological Process: blood coagulation (GO:0007596);; 	K01313|0.0|tgu:100220988|coagulation factor II	--	--	Trypsin;; Kringle domain;; Thrombin light chain;; Vitamin K-dependent carboxylation/gamma-carboxyglutamic (GLA) domain	Activated factor Xa heavy chain (Precursor) GN=F10 OS=Gallus gallus (Chicken) PE=1 SV=1	PREDICTED: prothrombin isoform X1 [Danio rerio]
dre-miR-1306	ENSDARG00000036755	CCACCUCCCCUGCAAACGUCCA	22	0.964647462	1.538074116	--	--	--	[QR]	--	Cellular Component: cytoplasm (GO:0005737);; Biological Process: protein methylation (GO:0006479);; Molecular Function: protein methyltransferase activity (GO:0008276);; 	--	--	--	Ribosomal protein L11 methyltransferase (PrmA)	Putative protein arginine N-methyltransferase 9 GN=prmt9 OS=Xenopus laevis (African clawed frog) PE=2 SV=1	PREDICTED: putative protein arginine N-methyltransferase 9 isoform X1 [Danio rerio]
dre-miR-1306	ENSDARG00000037928	CCACCUCCCCUGCAAACGUCCA	22	0.964647462	1.538074116	--	--	--	[LKJ]	--	Molecular Function: nucleic acid binding (GO:0003676);; Molecular Function: ATP binding (GO:0005524);; Molecular Function: ATP-dependent helicase activity (GO:0008026);; 	"K12835|0.0|dre:503932|ddx42, im:7148194, zgc:111815"	[A]	RNA processing and modification 	DEAD/DEAH box helicase;; Helicase conserved C-terminal domain;; SNF2 family N-terminal domain	ATP-dependent RNA helicase DDX42 GN=ddx42 OS=Xenopus laevis (African clawed frog) PE=2 SV=1	ATP-dependent RNA helicase DDX42 [Danio rerio]
dre-miR-1306	ENSDARG00000037968	CCACCUCCCCUGCAAACGUCCA	22	0.964647462	1.538074116	--	--	--	--	--	--	"K13098|1e-92|dre:394058|fus, MGC56390, zgc:56390"	[R]	General function prediction only 	"RNA recognition motif. (a.k.a. RRM, RBD, or RNP domain);; Zn-finger in Ran binding protein and others;; RNA recognition motif. (a.k.a. RRM, RBD, or RNP domain)"	"RNA-binding motif protein, X chromosome GN=rbmx OS=Danio rerio (Zebrafish) PE=2 SV=1"	RNA-binding protein FUS [Danio rerio]
dre-miR-1306	ENSDARG00000038414	CCACCUCCCCUGCAAACGUCCA	22	0.964647462	1.538074116	--	--	--	--	--	Cellular Component: Golgi apparatus (GO:0005794);; Biological Process: protein glycosylation (GO:0006486);; Cellular Component: integral component of membrane (GO:0016021);; Molecular Function: galactosylxylosylprotein 3-beta-galactosyltransferase activity (GO:0047220);; 	K00734|0.0|dre:572324|b3galt6	[G]	Carbohydrate transport and metabolism 	Galactosyltransferase	"UDP-GalNAc:beta-1,3-N-acetylgalactosaminyltransferase 2 GN=b3galnt2 OS=Xenopus laevis (African clawed frog) PE=2 SV=1"	"beta-1,3-galactosyltransferase 6 [Danio rerio] "
dre-miR-1306	ENSDARG00000038458	CCACCUCCCCUGCAAACGUCCA	22	0.964647462	1.538074116	--	--	--	--	--	Molecular Function: actin binding (GO:0003779);; 	--	[Z]	Cytoskeleton 	WH2 motif	--	WAS/WASL-interacting protein family member 1 [Danio rerio] 
dre-miR-1306	ENSDARG00000040300	CCACCUCCCCUGCAAACGUCCA	22	0.964647462	1.538074116	--	--	--	[R]	General function prediction only 	Molecular Function: magnesium ion binding (GO:0000287);; Molecular Function: GTPase activity (GO:0003924);; Molecular Function: GTP binding (GO:0005525);; Cellular Component: nucleolus (GO:0005730);; Biological Process: GTP catabolic process (GO:0006184);; Biological Process: ribosome biogenesis (GO:0042254);; 	--	[R]	General function prediction only 	50S ribosome-binding GTPase;; GTP1/OBG;; Ferrous iron transport protein B;; Elongation factor Tu GTP binding domain;; ArgK protein;; ADP-ribosylation factor family	GTP-binding protein 10 GN=gtpbp10 OS=Danio rerio (Zebrafish) PE=2 SV=1	GTP-binding protein 10 [Danio rerio] 
dre-miR-1306	ENSDARG00000040344	CCACCUCCCCUGCAAACGUCCA	22	0.964647462	1.538074116	--	--	--	--	--	Cellular Component: nucleosome (GO:0000786);; Molecular Function: DNA binding (GO:0003677);; Cellular Component: nucleus (GO:0005634);; Biological Process: nucleosome assembly (GO:0006334);; 	--	--	--	linker histone H1 and H5 family	Protein B4 GN=b4 OS=Xenopus laevis (African clawed frog) PE=1 SV=1	"H1m protein, partial [Danio rerio]"
dre-miR-1306	ENSDARG00000042332	CCACCUCCCCUGCAAACGUCCA	22	0.964647462	1.538074116	--	--	--	--	--	--	--	--	--	Perilipin family	--	PREDICTED: perilipin-2 isoform X1 [Danio rerio]
dre-miR-1306	ENSDARG00000042861	CCACCUCCCCUGCAAACGUCCA	22	0.964647462	1.538074116	--	--	--	[RTKL]	--	Biological Process: activation of MAPK activity (GO:0000187);; Molecular Function: transmembrane receptor protein tyrosine kinase activity (GO:0004714);; Molecular Function: ATP binding (GO:0005524);; Biological Process: transmembrane receptor protein tyrosine kinase signaling pathway (GO:0007169);; Cellular Component: integral component of membrane (GO:0016021);; Biological Process: developmental pigmentation (GO:0048066);; Biological Process: neuron development (GO:0048666);; 	"K05119|0.0|dre:564470|ltk, ALK, TYK1, si:dz107o16.1"	[T]	Signal transduction mechanisms 	Protein tyrosine kinase;; MAM domain;; Protein kinase domain;; Glycine rich protein;; Low-density lipoprotein receptor domain class A	Insulin-like growth factor 1 receptor beta chain (Precursor) GN=igf1r OS=Xenopus laevis (African clawed frog) PE=1 SV=1	leukocyte tyrosine kinase receptor precursor [Danio rerio] 
dre-miR-1306	ENSDARG00000042887	CCACCUCCCCUGCAAACGUCCA	22	0.964647462	1.538074116	--	--	--	--	--	Cellular Component: nucleus (GO:0005634);; Biological Process: intracellular protein transport (GO:0006886);; Molecular Function: Ran GTPase binding (GO:0008536);; 	--	[YU]	--	HEAT-like repeat;; HEAT repeat;; Armadillo/beta-catenin-like repeat;; HEAT repeats;; Vacuolar 14 Fab1-binding region;; non-SMC mitotic condensation complex subunit 1	--	"PREDICTED: transportin-2, partial [Danio rerio]"
dre-miR-1306	ENSDARG00000043460	CCACCUCCCCUGCAAACGUCCA	22	0.964647462	1.538074116	--	--	--	--	--	Molecular Function: hormone activity (GO:0005179);; Cellular Component: extracellular region (GO:0005576);; Biological Process: cGMP biosynthetic process (GO:0006182);; Biological Process: receptor guanylyl cyclase signaling pathway (GO:0007168);; Biological Process: regulation of blood vessel size (GO:0050880);; 	--	--	--	Atrial natriuretic peptide	C-type natriuretic peptide (Precursor) GN=cnp OS=Anguilla japonica (Japanese eel) PE=1 SV=2	natriuretic peptide precursor C-like protein precursor [Danio rerio] 
dre-miR-1306	ENSDARG00000043492	CCACCUCCCCUGCAAACGUCCA	22	0.964647462	1.538074116	--	--	--	--	--	"Molecular Function: regulatory region DNA binding (GO:0000975);; Molecular Function: sequence-specific DNA binding transcription factor activity (GO:0003700);; Biological Process: regulation of transcription, DNA-templated (GO:0006355);; "	--	--	--	Interferon regulatory factor transcription factor	Interferon regulatory factor 2 GN=IRF2 OS=Gallus gallus (Chicken) PE=2 SV=1	interferon regulatory factor 1a [Danio rerio] 
dre-miR-1306	ENSDARG00000043662	CCACCUCCCCUGCAAACGUCCA	22	0.964647462	1.538074116	--	--	--	--	--	Cellular Component: postsynaptic density (GO:0014069);; Cellular Component: integral component of membrane (GO:0016021);; Biological Process: intracellular signal transduction (GO:0035556);; Cellular Component: dendritic spine (GO:0043197);; Biological Process: regulation of alpha-amino-3-hydroxy-5-methyl-4-isoxazole propionate selective glutamate receptor activity (GO:2000311);; 	--	[OUT]	--	Cornichon protein	Protein cornichon homolog 2 GN=cnih2 OS=Danio rerio (Zebrafish) PE=2 SV=1	protein cornichon homolog 2 [Danio rerio] 
dre-miR-1306	ENSDARG00000044013	CCACCUCCCCUGCAAACGUCCA	22	0.964647462	1.538074116	--	--	--	--	--	"Molecular Function: sequence-specific DNA binding transcription factor activity (GO:0003700);; Cellular Component: nucleus (GO:0005634);; Biological Process: regulation of transcription, DNA-templated (GO:0006355);; Molecular Function: sequence-specific DNA binding (GO:0043565);; "	--	[K]	Transcription 	bZIP Maf transcription factor;; Maf N-terminal region	Transcription factor Maf GN=maf OS=Danio rerio (Zebrafish) PE=1 SV=1	leucine zipper transcription factor [Danio rerio] 
dre-miR-1306	ENSDARG00000044074	CCACCUCCCCUGCAAACGUCCA	22	0.964647462	1.538074116	--	--	--	--	--	"Biological Process: response to hypoxia (GO:0001666);; Biological Process: epithelial to mesenchymal transition (GO:0001837);; Biological Process: endothelial cell proliferation (GO:0001935);; Biological Process: sprouting angiogenesis (GO:0002040);; Molecular Function: protein-lysine 6-oxidase activity (GO:0004720);; Molecular Function: scavenger receptor activity (GO:0005044);; Molecular Function: copper ion binding (GO:0005507);; Cellular Component: basement membrane (GO:0005604);; Cellular Component: nucleus (GO:0005634);; Cellular Component: chromosome (GO:0005694);; Biological Process: receptor-mediated endocytosis (GO:0006898);; Cellular Component: membrane (GO:0016020);; Biological Process: chromatin modification (GO:0016568);; Biological Process: collagen fibril organization (GO:0030199);; Biological Process: positive regulation of chondrocyte differentiation (GO:0032332);; Biological Process: endothelial cell migration (GO:0043542);; Biological Process: negative regulation of transcription, DNA-templated (GO:0045892);; Biological Process: oxidation-reduction process (GO:0055114);; "	"K00280|0.0|dre:791144|loxl2b, im:7136137, si:dkeyp-32b1.1, wu:fk12g04, zgc:158414"	--	--	Lysyl oxidase;; Scavenger receptor cysteine-rich domain;; Scavenger receptor cysteine-rich domain	Lysyl oxidase homolog 2B (Precursor) GN=loxl2b OS=Danio rerio (Zebrafish) PE=2 SV=1	lysyl oxidase homolog 2 precursor [Danio rerio] 
dre-miR-1306	ENSDARG00000051931	CCACCUCCCCUGCAAACGUCCA	22	0.964647462	1.538074116	--	--	--	--	--	Cellular Component: cytoplasmic mRNA processing body (GO:0000932);; Molecular Function: RNA binding (GO:0003723);; 	"K12615|0.0|dre:504054|edc3, im:7151288, lsm16, wu:fb82d07, yjdc, zgc:112006"	[S]	Function unknown 	YjeF-related protein N-terminus;; Scd6-like Sm domain;; FDF domain	Enhancer of mRNA-decapping protein 3 GN=edc3 OS=Danio rerio (Zebrafish) PE=1 SV=1	enhancer of mRNA-decapping protein 3 [Danio rerio] 
dre-miR-1306	ENSDARG00000052207	CCACCUCCCCUGCAAACGUCCA	22	0.964647462	1.538074116	--	--	--	--	--	Molecular Function: endopeptidase inhibitor activity (GO:0004866);; Cellular Component: extracellular space (GO:0005615);; Biological Process: defense response (GO:0006952);; Biological Process: immune response (GO:0006955);; Biological Process: negative regulation of endopeptidase activity (GO:0010951);; Biological Process: cellular response to estrogen stimulus (GO:0071391);; 	"K03990|0.0|dre:565074|c3c, C3-3, c3-2, unp301, zgc:103610"	[O]	"Posttranslational modification, protein turnover, chaperones "	A-macroglobulin complement component;; Alpha-2-macroglobulin family;; A-macroglobulin receptor;; Alpha-2-macroglobulin family N-terminal region;; UNC-6/NTR/C345C module;; MG2 domain;; Anaphylotoxin-like domain;; Alpha-macro-globulin thiol-ester bond-forming region;; Prenyltransferase-like	Complement C3c alpha&apos; chain fragment 2 (Fragment) GN=c3 OS=Oncorhynchus mykiss (Rainbow trout) PE=1 SV=1	"PREDICTED: complement component c3a, duplicate 2 isoform X1 [Danio rerio]"
dre-miR-1306	ENSDARG00000053201	CCACCUCCCCUGCAAACGUCCA	22	0.964647462	1.538074116	--	--	--	--	--	Molecular Function: structural molecule activity (GO:0005198);; Cellular Component: intermediate filament (GO:0005882);; 	--	--	--	Intermediate filament protein;; Intermediate filament head (DNA binding) region	Desmin GN=DES OS=Gallus gallus (Chicken) PE=1 SV=1	uncharacterized protein LOC564165 [Danio rerio] 
dre-miR-1306	ENSDARG00000053293	CCACCUCCCCUGCAAACGUCCA	22	0.964647462	1.538074116	--	--	--	--	--	Cellular Component: intracellular (GO:0005622);; Molecular Function: zinc ion binding (GO:0008270);; Biological Process: intracellular signal transduction (GO:0035556);; 	--	--	--	"SPRY-associated domain;; SPRY domain;; zinc finger of C3HC4-type, RING;; Zinc finger, C3HC4 type (RING finger);; Zinc finger, C3HC4 type (RING finger);; B-box zinc finger;; Ring finger domain"	Stonustoxin subunit beta OS=Synanceia horrida (Estuarine stonefish) PE=1 SV=3	"finTRIM family, member 14 [Danio rerio]"
dre-miR-1306	ENSDARG00000053362	CCACCUCCCCUGCAAACGUCCA	22	0.964647462	1.538074116	--	--	--	--	--	--	--	--	--	Mucin-2 protein WxxW repeating region;; Domain of unknown function (DUF4480);; Immunoglobulin domain;; Immunoglobulin I-set domain;; Carboxypeptidase regulatory-like domain	--	cartilage intermediate layer protein 1 precursor [Danio rerio] 
dre-miR-1306	ENSDARG00000053366	CCACCUCCCCUGCAAACGUCCA	22	0.964647462	1.538074116	--	--	--	--	--	Cellular Component: intracellular (GO:0005622);; Molecular Function: zinc ion binding (GO:0008270);; Biological Process: intracellular signal transduction (GO:0035556);; 	--	[O]	"Posttranslational modification, protein turnover, chaperones "	"SPRY-associated domain;; SPRY domain;; B-box zinc finger;; zinc finger of C3HC4-type, RING;; Zinc finger, C3HC4 type (RING finger);; Zinc finger, C3HC4 type (RING finger);; Zinc finger, C3HC4 type (RING finger)"	Stonustoxin subunit beta OS=Synanceia horrida (Estuarine stonefish) PE=1 SV=3	Zgc:136585 [Danio rerio]
dre-miR-1306	ENSDARG00000053386	CCACCUCCCCUGCAAACGUCCA	22	0.964647462	1.538074116	--	--	--	--	--	--	--	--	--	"WD domain, G-beta repeat"	--	Zgc:123251 [Danio rerio]
dre-miR-1306	ENSDARG00000054028	CCACCUCCCCUGCAAACGUCCA	22	0.964647462	1.538074116	--	--	--	[P]	Inorganic ion transport and metabolism 	--	K01530|0.0|dre:100329583|si:dkey-211e20.10	[R]	General function prediction only 	haloacid dehalogenase-like hydrolase;; E1-E2 ATPase;; haloacid dehalogenase-like hydrolase;; Putative hydrolase of sodium-potassium ATPase alpha subunit	Phospholipid-transporting ATPase IC GN=atp8b1 OS=Xenopus tropicalis (Western clawed frog) PE=2 SV=1	PREDICTED: probable phospholipid-transporting ATPase IF isoform X1 [Astyanax mexicanus] 
dre-miR-1306	ENSDARG00000055076	CCACCUCCCCUGCAAACGUCCA	22	0.964647462	1.538074116	--	--	--	--	--	Molecular Function: nucleotide binding (GO:0000166);; Molecular Function: RNA binding (GO:0003723);; Cellular Component: nucleus (GO:0005634);; Cellular Component: cytoplasm (GO:0005737);; Biological Process: mRNA export from nucleus (GO:0006406);; 	"K14284|0.0|dre:323865|nxf1, im:7156527, wu:fc12d06"	[A]	RNA processing and modification 	"Tap, RNA-binding;; TAP C-terminal domain;; Nuclear transport factor 2 (NTF2) domain"	Nuclear RNA export factor 1 GN=NXF1 OS=Coturnix coturnix japonica (Japanese quail) PE=1 SV=1	PREDICTED: nuclear RNA export factor 1 [Danio rerio]
dre-miR-1306	ENSDARG00000055250	CCACCUCCCCUGCAAACGUCCA	22	0.964647462	1.538074116	--	--	--	--	--	Biological Process: cell cycle (GO:0007049);; 	--	[D]	"Cell cycle control, cell division, chromosome partitioning "	"Cyclin, N-terminal domain;; Cyclin, C-terminal domain"	G2/mitotic-specific cyclin-B2 GN=ccnb2 OS=Oryzias luzonensis (Luzon ricefish) PE=2 SV=1	cyclin N-terminal domain-containing protein 2 [Danio rerio]
dre-miR-1306	ENSDARG00000055606	CCACCUCCCCUGCAAACGUCCA	22	0.964647462	1.538074116	--	--	--	[O]	"Posttranslational modification, protein turnover, chaperones "	Molecular Function: ATP binding (GO:0005524);; Biological Process: protein folding (GO:0006457);; Biological Process: response to heat (GO:0009408);; Molecular Function: heat shock protein binding (GO:0031072);; Molecular Function: metal ion binding (GO:0046872);; Molecular Function: unfolded protein binding (GO:0051082);; 	--	[O]	"Posttranslational modification, protein turnover, chaperones "	DnaJ domain;; DnaJ C terminal domain;; DnaJ central domain	DnaJ homolog subfamily B member 6-A GN=dnajb6-a OS=Xenopus laevis (African clawed frog) PE=2 SV=1	uncharacterized protein LOC554962 [Danio rerio]
dre-miR-1306	ENSDARG00000055857	CCACCUCCCCUGCAAACGUCCA	22	0.964647462	1.538074116	--	--	--	[K]	Transcription 	--	--	[K]	Transcription 	"Dopey, N-terminal"	Protein dopey-2 GN=dopey2 OS=Xenopus laevis (African clawed frog) PE=2 SV=1	PREDICTED: protein dopey-2 isoform X3 [Astyanax mexicanus]
dre-miR-1306	ENSDARG00000056403	CCACCUCCCCUGCAAACGUCCA	22	0.964647462	1.538074116	--	--	--	--	--	--	--	[A]	RNA processing and modification 	WW domain	WW domain-containing adapter protein with coiled-coil GN=wac OS=Xenopus tropicalis (Western clawed frog) PE=2 SV=1	PREDICTED: WW domain-containing adapter protein with coiled-coil [Falco peregrinus] 
dre-miR-1306	ENSDARG00000057624	CCACCUCCCCUGCAAACGUCCA	22	0.964647462	1.538074116	--	--	--	[R]	General function prediction only 	Biological Process: proteolysis (GO:0006508);; Cellular Component: COP9 signalosome (GO:0008180);; Molecular Function: metallopeptidase activity (GO:0008237);; Molecular Function: metal ion binding (GO:0046872);; Cellular Component: perinuclear region of cytoplasm (GO:0048471);; 	"K09613|0.0|dre:393698|cops5, MGC73130, zgc:73130"	[OT]	--	JAB1/Mov34/MPN/PAD-1 ubiquitin protease;; Prokaryotic homologs of the JAB domain	COP9 signalosome complex subunit 5 GN=cops5 OS=Danio rerio (Zebrafish) PE=2 SV=1	COP9 signalosome complex subunit 5 [Danio rerio] 
dre-miR-1306	ENSDARG00000057635	CCACCUCCCCUGCAAACGUCCA	22	0.964647462	1.538074116	--	--	--	--	--	Cellular Component: cilium (GO:0005929);; Biological Process: intraciliary transport (GO:0042073);; 	--	[Z]	Cytoskeleton 	"WD domain, G-beta repeat"	--	WD repeat-containing protein 34 [Danio rerio] 
dre-miR-1306	ENSDARG00000057691	CCACCUCCCCUGCAAACGUCCA	22	0.964647462	1.538074116	--	--	--	--	--	Molecular Function: nucleotide binding (GO:0000166);; Biological Process: mRNA 5'-splice site recognition (GO:0000395);; Biological Process: in utero embryonic development (GO:0001701);; Molecular Function: RNA binding (GO:0003723);; Cellular Component: nuclear speck (GO:0016607);; Molecular Function: RS domain binding (GO:0050733);; Biological Process: cardiac muscle contraction (GO:0060048);; Cellular Component: catalytic step 2 spliceosome (GO:0071013);; 	"K12890|5e-92|dre:406288|srsf1a, sfrs1a, sfrs1l, wu:fb52g10, wu:fb97g12, zgc:66146"	[A]	RNA processing and modification 	"RNA recognition motif. (a.k.a. RRM, RBD, or RNP domain);; RNA recognition motif (a.k.a. RRM, RBD, or RNP domain);; RNA recognition motif. (a.k.a. RRM, RBD, or RNP domain)"	Serine/arginine-rich splicing factor 1A GN=srsf1a OS=Danio rerio (Zebrafish) PE=2 SV=2	PREDICTED: serine/arginine-rich splicing factor 1A isoform X1 [Danio rerio] 
dre-miR-1306	ENSDARG00000057927	CCACCUCCCCUGCAAACGUCCA	22	0.964647462	1.538074116	--	--	--	[RTKL]	--	--	"K04373|0.0|dre:100009657|rps6ka3b, zgc:158386"	[T]	Signal transduction mechanisms 	Protein kinase domain;; Protein tyrosine kinase;; Kinase-like;; Lipopolysaccharide kinase (Kdo/WaaP) family;; Protein kinase C terminal domain;; Phosphotransferase enzyme family;; PhoP regulatory network protein YrbL	Ribosomal protein S6 kinase alpha-6 GN=rps6ka6 OS=Danio rerio (Zebrafish) PE=2 SV=1	PREDICTED: ribosomal protein S6 kinase alpha-3 isoform X1 [Danio rerio]
dre-miR-1306	ENSDARG00000059110	CCACCUCCCCUGCAAACGUCCA	22	0.964647462	1.538074116	--	--	--	--	--	--	K06274|2e-79|dre:555805|vasp	[T]	Signal transduction mechanisms 	WH1 domain;; VASP tetramerisation domain	Ena/VASP-like protein OS=Xenopus laevis (African clawed frog) PE=2 SV=1	vasodilator-stimulated phosphoprotein [Danio rerio] 
dre-miR-1306	ENSDARG00000059689	CCACCUCCCCUGCAAACGUCCA	22	0.964647462	1.538074116	--	--	--	[R]	General function prediction only 	Molecular Function: hydrolase activity (GO:0016787);; 	--	[R]	General function prediction only 	Metallo-beta-lactamase superfamily	Metallo-beta-lactamase domain-containing protein 2 GN=MBLAC2 OS=Gallus gallus (Chicken) PE=2 SV=1	metallo-beta-lactamase domain-containing protein 2 [Danio rerio]
dre-miR-1306	ENSDARG00000059719	CCACCUCCCCUGCAAACGUCCA	22	0.964647462	1.538074116	--	--	--	--	--	--	--	--	--	--	--	uncharacterized protein LOC751650 [Danio rerio] 
dre-miR-1306	ENSDARG00000060016	CCACCUCCCCUGCAAACGUCCA	22	0.964647462	1.538074116	--	--	--	[R]	General function prediction only 	--	K11424|0.0|dre:556086|nsd1a	[K]	Transcription 	PWWP domain;; SET domain;; PHD-finger	Histone-lysine N-methyltransferase SUV39H2 GN=suv39h2 OS=Xenopus tropicalis (Western clawed frog) PE=2 SV=2	"PREDICTED: histone-lysine N-methyltransferase, H3 lysine-36 and H4 lysine-20 specific [Danio rerio]"
dre-miR-1306	ENSDARG00000060597	CCACCUCCCCUGCAAACGUCCA	22	0.964647462	1.538074116	--	--	--	[TDBLU]	--	"Molecular Function: ATP binding (GO:0005524);; Cellular Component: plasma membrane (GO:0005886);; Cellular Component: phosphatidylinositol 3-kinase complex (GO:0005942);; Molecular Function: 1-phosphatidylinositol-3-kinase activity (GO:0016303);; Molecular Function: 1-phosphatidylinositol-4-phosphate 3-kinase activity (GO:0035005);; Biological Process: phosphatidylinositol-3-phosphate biosynthetic process (GO:0036092);; Biological Process: phosphatidylinositol phosphorylation (GO:0046854);; Molecular Function: phosphatidylinositol-4,5-bisphosphate 3-kinase activity (GO:0046934);; Biological Process: phosphatidylinositol-mediated signaling (GO:0048015);; "	"K00922|0.0|dre:561737|phosphoinositide-3-kinase, catalytic, alpha polypeptide-like"	[T]	Signal transduction mechanisms 	"Phosphoinositide 3-kinase family, accessory domain (PIK domain);; Phosphatidylinositol 3- and 4-kinase;; Phosphoinositide 3-kinase C2;; PI3-kinase family, p85-binding domain;; PI3-kinase family, ras-binding domain"	Phosphatidylinositol 3-kinase catalytic subunit type 3 GN=pik3c3 OS=Xenopus laevis (African clawed frog) PE=2 SV=1	PREDICTED: uncharacterized protein LOC791141 isoform X2 [Danio rerio]
dre-miR-1306	ENSDARG00000060646	CCACCUCCCCUGCAAACGUCCA	22	0.964647462	1.538074116	--	--	--	[O]	"Posttranslational modification, protein turnover, chaperones "	Biological Process: proteolysis (GO:0006508);; Molecular Function: cysteine-type peptidase activity (GO:0008234);; 	"K08594|0.0|dre:570299|senp5, si:ch211-258l4.3"	[O]	"Posttranslational modification, protein turnover, chaperones "	"Ulp1 protease family, C-terminal catalytic domain"	--	sentrin-specific protease 5 [Danio rerio]
dre-miR-1306	ENSDARG00000060748	CCACCUCCCCUGCAAACGUCCA	22	0.964647462	1.538074116	--	--	--	[J]	"Translation, ribosomal structure and biogenesis "	Molecular Function: translation elongation factor activity (GO:0003746);; Cellular Component: mitochondrion (GO:0005739);; Biological Process: translational elongation (GO:0006414);; 	K02357|0.0|dre:567785|zgc:158429	[J]	"Translation, ribosomal structure and biogenesis "	Elongation factor TS;; UBA/TS-N domain	"Elongation factor Ts, mitochondrial {ECO:0000255|HAMAP-Rule:MF_03135} (Precursor) GN=tsfm OS=Danio rerio (Zebrafish) PE=2 SV=1"	Zgc:158429 protein [Danio rerio]
dre-miR-1306	ENSDARG00000061030	CCACCUCCCCUGCAAACGUCCA	22	0.964647462	1.538074116	--	--	--	[R]	General function prediction only 	Molecular Function: nucleic acid binding (GO:0003676);; Molecular Function: metal ion binding (GO:0046872);; 	--	[R]	General function prediction only 	"C2H2-type zinc finger;; Zinc finger, C2H2 type;; Zinc-finger double domain"	Gastrula zinc finger protein XlCGF46.1 (Fragment) OS=Xenopus laevis (African clawed frog) PE=3 SV=1	vascular endothelial zinc finger 1 [Danio rerio] 
dre-miR-1306	ENSDARG00000062573	CCACCUCCCCUGCAAACGUCCA	22	0.964647462	1.538074116	--	--	--	[O]	"Posttranslational modification, protein turnover, chaperones "	Molecular Function: zinc ion binding (GO:0008270);; 	--	[O]	"Posttranslational modification, protein turnover, chaperones "	"Ring finger domain;; Zinc finger, C3HC4 type (RING finger);; Zinc finger, C3HC4 type (RING finger)"	E3 ubiquitin-protein ligase ZNRF3 (Precursor) GN=znrf3 OS=Danio rerio (Zebrafish) PE=1 SV=2	PREDICTED: E3 ubiquitin-protein ligase ZNRF3 [Danio rerio]
dre-miR-1306	ENSDARG00000062757	CCACCUCCCCUGCAAACGUCCA	22	0.964647462	1.538074116	--	--	--	--	--	--	--	[S]	Function unknown 	Protein of unknown function (DUF3808);; Tetratricopeptide repeat;; Tetratricopeptide repeat;; Tetratricopeptide repeat;; Tetratricopeptide repeat	Tetratricopeptide repeat protein 39A GN=ttc39a OS=Danio rerio (Zebrafish) PE=2 SV=1	tetratricopeptide repeat protein 39A [Danio rerio] 
dre-miR-1306	ENSDARG00000063663	CCACCUCCCCUGCAAACGUCCA	22	0.964647462	1.538074116	--	--	--	[A]	RNA processing and modification 	Molecular Function: ATP binding (GO:0005524);; 	K14399|0.0|dre:565621|ATP/GTP-binding protein-like	[A]	RNA processing and modification 	Pre-mRNA cleavage complex II protein Clp1;; Molybdopterin guanine dinucleotide synthesis protein B	Polyribonucleotide 5&apos;-hydroxyl-kinase Clp1 GN=clp1 OS=Danio rerio (Zebrafish) PE=1 SV=1	PREDICTED: polyribonucleotide 5&apos;-hydroxyl-kinase Clp1 [Danio rerio] 
dre-miR-1306	ENSDARG00000067509	CCACCUCCCCUGCAAACGUCCA	22	0.964647462	1.538074116	--	--	--	[P]	Inorganic ion transport and metabolism 	Cellular Component: integral component of membrane (GO:0016021);; Biological Process: transmembrane transport (GO:0055085);; 	K13752|0.0|dre:100334346|solute carrier family 24 member 4-like	[PT]	--	Sodium/calcium exchanger protein	Sodium/potassium/calcium exchanger 2 GN=SLC24A2 OS=Gallus gallus (Chicken) PE=2 SV=1	PREDICTED: sodium/potassium/calcium exchanger 4 [Danio rerio]
dre-miR-1306	ENSDARG00000067569	CCACCUCCCCUGCAAACGUCCA	22	0.964647462	1.538074116	--	--	--	--	--	Cellular Component: membrane (GO:0016020);; Biological Process: reproductive process (GO:0022414);; Cellular Component: intracellular membrane-bounded organelle (GO:0043231);; Cellular Component: cytoplasmic part (GO:0044444);; Biological Process: single-organism cellular process (GO:0044763);; 	--	--	--	"Fibronectin type III domain;; Interferon-alpha/beta receptor, fibronectin type III"	Fibronectin type-III domain-containing protein 3a GN=FNDC3A OS=Gallus gallus (Chicken) PE=2 SV=2	PREDICTED: fibronectin type-III domain-containing protein 3A-like [Takifugu rubripes]
dre-miR-1306	ENSDARG00000067785	CCACCUCCCCUGCAAACGUCCA	22	0.964647462	1.538074116	--	--	--	--	--	--	--	[S]	Function unknown 	PDZ domain (Also known as DHR or GLGF);; PDZ domain	Disks large homolog 1 GN=dlg1 OS=Danio rerio (Zebrafish) PE=2 SV=2	"PREDICTED: partitioning defective 3 homolog B, partial [Danio rerio]"
dre-miR-1306	ENSDARG00000067805	CCACCUCCCCUGCAAACGUCCA	22	0.964647462	1.538074116	--	--	--	--	--	Molecular Function: gamma-glutamyl carboxylase activity (GO:0008488);; Biological Process: peptidyl-glutamic acid carboxylation (GO:0017187);; 	"K10106|0.0|xtr:100144666|ggcx, vkcfd1"	--	--	Vitamin K-dependent gamma-carboxylase	--	PREDICTED: vitamin K-dependent gamma-carboxylase-like [Astyanax mexicanus]
dre-miR-1306	ENSDARG00000067985	CCACCUCCCCUGCAAACGUCCA	22	0.964647462	1.538074116	--	--	--	--	--	Cellular Component: intracellular (GO:0005622);; Molecular Function: zinc ion binding (GO:0008270);; 	--	[O]	"Posttranslational modification, protein turnover, chaperones "	"SPRY-associated domain;; SPRY domain;; zinc finger of C3HC4-type, RING;; Zinc finger, C3HC4 type (RING finger);; B-box zinc finger;; Zinc finger, C3HC4 type (RING finger);; Ring finger domain;; Zinc finger, C3HC4 type (RING finger)"	Stonustoxin subunit alpha OS=Synanceia horrida (Estuarine stonefish) PE=1 SV=3	PREDICTED: tripartite motif-containing protein 16-like isoform X1 [Danio rerio] 
dre-miR-1306	ENSDARG00000068030	CCACCUCCCCUGCAAACGUCCA	22	0.964647462	1.538074116	--	--	--	--	--	--	K14480|7e-172|dre:100150119|hypothetical LOC100150119	--	--	Apolipoprotein L	--	PREDICTED: apolipoprotein L6-like [Danio rerio] 
dre-miR-1306	ENSDARG00000068912	CCACCUCCCCUGCAAACGUCCA	22	0.964647462	1.538074116	--	--	--	--	--	"Molecular Function: sequence-specific DNA binding transcription factor activity (GO:0003700);; Biological Process: regulation of transcription, DNA-templated (GO:0006355);; "	--	[K]	Transcription 	--	--	TSC22 domain family protein 4 [Danio rerio] 
dre-miR-1306	ENSDARG00000069439	CCACCUCCCCUGCAAACGUCCA	22	0.964647462	1.538074116	--	--	--	--	--	Molecular Function: transporter activity (GO:0005215);; Cellular Component: extracellular region (GO:0005576);; Biological Process: lipid metabolic process (GO:0006629);; Biological Process: transport (GO:0006810);; Molecular Function: small molecule binding (GO:0036094);; 	--	--	--	Lipocalin / cytosolic fatty-acid binding protein family	Lipocalin (Precursor) OS=Bufo marinus (Giant toad) PE=1 SV=1	prostaglandin D2 synthase a precursor [Danio rerio] 
dre-miR-1306	ENSDARG00000070076	CCACCUCCCCUGCAAACGUCCA	22	0.964647462	1.538074116	--	--	--	--	--	Molecular Function: actin binding (GO:0003779);; Molecular Function: ATP binding (GO:0005524);; Cellular Component: cytoplasm (GO:0005737);; Cellular Component: Arp2/3 protein complex (GO:0005885);; Biological Process: Arp2/3 complex-mediated actin nucleation (GO:0034314);; Cellular Component: cell projection (GO:0042995);; 	--	[Z]	Cytoskeleton 	Actin	Actin-related protein 2-B GN=actr2b OS=Danio rerio (Zebrafish) PE=2 SV=1	actin-related protein 2-B [Danio rerio] 
dre-miR-1306	ENSDARG00000070863	CCACCUCCCCUGCAAACGUCCA	22	0.964647462	1.538074116	--	--	--	--	--	--	--	--	--	Neural chondroitin sulphate proteoglycan cytoplasmic domain	"Chondroitin sulfate proteoglycan 5, 80 kDa form (Precursor) GN=CSPG5 OS=Gallus gallus (Chicken) PE=1 SV=1"	PREDICTED: chondroitin sulfate proteoglycan 5 (neuroglycan C) isoform X3 [Danio rerio]
dre-miR-1306	ENSDARG00000071004	CCACCUCCCCUGCAAACGUCCA	22	0.964647462	1.538074116	--	--	--	[R]	General function prediction only 	Cellular Component: integral component of membrane (GO:0016021);; Molecular Function: acylglycerol lipase activity (GO:0047372);; 	"K13704|0.0|dre:767657|abhd12, MGC153367, zgc:153367"	[R]	General function prediction only 	Alpha/beta hydrolase family;; Alpha/beta hydrolase family;; alpha/beta hydrolase fold;; alpha/beta hydrolase fold;; Prolyl oligopeptidase family	Monoacylglycerol lipase ABHD12 GN=abhd12 OS=Danio rerio (Zebrafish) PE=2 SV=1	monoacylglycerol lipase ABHD12 [Danio rerio] 
dre-miR-1306	ENSDARG00000073699	CCACCUCCCCUGCAAACGUCCA	22	0.964647462	1.538074116	--	--	--	--	--	Biological Process: cartilage development (GO:0051216);; 	K08131|3e-101|dre:100170785|zgc:194937	[W]	Extracellular structures 	Collagen triple helix repeat (20 copies)	Collagen alpha-1(IX) chain (Precursor) GN=COL9A1 OS=Gallus gallus (Chicken) PE=1 SV=4	uncharacterized protein LOC100170785 precursor [Danio rerio] 
dre-miR-1306	ENSDARG00000074036	CCACCUCCCCUGCAAACGUCCA	22	0.964647462	1.538074116	--	--	--	[D]	"Cell cycle control, cell division, chromosome partitioning "	--	--	[D]	"Cell cycle control, cell division, chromosome partitioning "	Transglutaminase-like superfamily;; Transglutaminase-like domain	--	PREDICTED: kyphoscoliosis peptidase [Danio rerio]
dre-miR-1306	ENSDARG00000074118	CCACCUCCCCUGCAAACGUCCA	22	0.964647462	1.538074116	--	--	--	--	--	Cellular Component: intracellular (GO:0005622);; Molecular Function: zinc ion binding (GO:0008270);; Biological Process: intracellular signal transduction (GO:0035556);; 	--	--	--	"SPRY-associated domain;; zinc finger of C3HC4-type, RING;; Zinc finger, C3HC4 type (RING finger);; Zinc finger, C3HC4 type (RING finger);; B-box zinc finger;; Ring finger domain"	Stonustoxin subunit alpha OS=Synanceia horrida (Estuarine stonefish) PE=1 SV=3	PREDICTED: E3 ubiquitin/ISG15 ligase TRIM25 [Danio rerio]
dre-miR-1306	ENSDARG00000074166	CCACCUCCCCUGCAAACGUCCA	22	0.964647462	1.538074116	--	--	--	[O]	"Posttranslational modification, protein turnover, chaperones "	--	K10586|0.0|dre:796547|birc6	[O]	"Posttranslational modification, protein turnover, chaperones "	Protein of unknown function (DUF3643);; Ubiquitin-conjugating enzyme;; Inhibitor of Apoptosis domain;; UEV domain	Ubiquitin-conjugating enzyme E2 Z GN=ube2z OS=Xenopus tropicalis (Western clawed frog) PE=2 SV=2	PREDICTED: baculoviral IAP repeat-containing protein 6 isoform X7 [Danio rerio]
dre-miR-1306	ENSDARG00000074581	CCACCUCCCCUGCAAACGUCCA	22	0.964647462	1.538074116	--	--	--	[G]	Carbohydrate transport and metabolism 	Cellular Component: cytoskeleton (GO:0005856);; 	--	[TZ]	--	Class II Aldolase and Adducin N-terminal domain	--	PREDICTED: beta-adducin isoform X2 [Danio rerio]
dre-miR-1306	ENSDARG00000074852	CCACCUCCCCUGCAAACGUCCA	22	0.964647462	1.538074116	--	--	--	--	--	--	--	[N]	Cell motility 	MyTH4 domain;; Variant SH3 domain;; Variant SH3 domain;; SH3 domain	--	PREDICTED: unconventional myosin-XVB [Danio rerio]
dre-miR-1306	ENSDARG00000075188	CCACCUCCCCUGCAAACGUCCA	22	0.964647462	1.538074116	--	--	--	--	--	Molecular Function: metalloendopeptidase activity (GO:0004222);; Cellular Component: proteinaceous extracellular matrix (GO:0005578);; Biological Process: proteolysis (GO:0006508);; Molecular Function: zinc ion binding (GO:0008270);; 	K08625|0.0|dre:564734|si:dkey-45m5.4	[O]	"Posttranslational modification, protein turnover, chaperones "	ADAM-TS Spacer 1;; Reprolysin family propeptide;; Reprolysin (M12B) family zinc metalloprotease;; Thrombospondin type 1 domain;; Metallo-peptidase family M12;; Metallo-peptidase family M12B Reprolysin-like;; Metallo-peptidase family M12B Reprolysin-like;; PLAC (protease and lacunin) domain;; Metallo-peptidase family M12B Reprolysin-like	Disintegrin (Precursor) OS=Gloydius brevicaudus (Korean slamosa snake) PE=1 SV=1	A disintegrin and metalloproteinase with thrombospondin motifs 10 precursor [Danio rerio] 
dre-miR-1306	ENSDARG00000075393	CCACCUCCCCUGCAAACGUCCA	22	0.964647462	1.538074116	--	--	--	--	--	--	K08136|0.0|dre:100320541|si:dkeyp-115d2.5	[R]	General function prediction only 	Secreted protein acidic and rich in cysteine Ca binding region;; Thyroglobulin type-1 repeat;; Kazal-type serine protease inhibitor domain;; Kazal-type serine protease inhibitor domain	Saxiphilin (Precursor) OS=Lithobates catesbeiana (American bullfrog) PE=1 SV=3	PREDICTED: testican-2 isoform X2 [Danio rerio]
dre-miR-1306	ENSDARG00000075620	CCACCUCCCCUGCAAACGUCCA	22	0.964647462	1.538074116	--	--	--	--	--	--	--	--	--	--	--	PREDICTED: gelsolin-related protein of 125 kDa-like [Danio rerio] 
dre-miR-1306	ENSDARG00000075817	CCACCUCCCCUGCAAACGUCCA	22	0.964647462	1.538074116	--	--	--	--	--	--	--	--	--	Methyltransferase domain	Methyltransferase-like protein 24 (Precursor) GN=mettl24 OS=Xenopus tropicalis (Western clawed frog) PE=2 SV=1	PREDICTED: methyltransferase-like protein 24 isoform X1 [Danio rerio]
dre-miR-1306	ENSDARG00000076063	CCACCUCCCCUGCAAACGUCCA	22	0.964647462	1.538074116	--	--	--	--	--	--	--	--	--	"Phostensin PP1-binding and SH3-binding region;; PP1-regulatory protein, Phostensin N-terminal"	--	PREDICTED: taperin [Danio rerio]
dre-miR-1306	ENSDARG00000076163	CCACCUCCCCUGCAAACGUCCA	22	0.964647462	1.538074116	--	--	--	--	--	--	--	[W]	Extracellular structures 	Collagen triple helix repeat (20 copies)	Collagen alpha-1(XXVII) chain B (Precursor) GN=col27a1b OS=Danio rerio (Zebrafish) PE=2 SV=1	PREDICTED: collagen alpha-1(XIX) chain isoform X3 [Poecilia reticulata]
dre-miR-1306	ENSDARG00000076297	CCACCUCCCCUGCAAACGUCCA	22	0.964647462	1.538074116	--	--	--	--	--	--	K04446|0.0|dre:561772|nfatc3	--	--	Rel homology domain (RHD);; IPT/TIG domain	--	"PREDICTED: nuclear factor of activated T-cells, cytoplasmic 3 [Danio rerio]"
dre-miR-1306	ENSDARG00000076306	CCACCUCCCCUGCAAACGUCCA	22	0.964647462	1.538074116	--	--	--	--	--	"Molecular Function: scavenger receptor activity (GO:0005044);; Molecular Function: copper ion binding (GO:0005507);; Biological Process: receptor-mediated endocytosis (GO:0006898);; Cellular Component: membrane (GO:0016020);; Molecular Function: oxidoreductase activity, acting on the CH-NH2 group of donors, oxygen as acceptor (GO:0016641);; Biological Process: oxidation-reduction process (GO:0055114);; "	--	--	--	Lysyl oxidase;; Scavenger receptor cysteine-rich domain;; Scavenger receptor cysteine-rich domain	Lysyl oxidase homolog 2 (Precursor) GN=loxl2 OS=Xenopus tropicalis (Western clawed frog) PE=2 SV=2	PREDICTED: lysyl oxidase homolog 3 isoform X1 [Danio rerio]
dre-miR-1306	ENSDARG00000076780	CCACCUCCCCUGCAAACGUCCA	22	0.964647462	1.538074116	--	--	--	[I]	Lipid transport and metabolism 	Molecular Function: acyl-CoA dehydrogenase activity (GO:0003995);; Molecular Function: flavin adenine dinucleotide binding (GO:0050660);; Biological Process: oxidation-reduction process (GO:0055114);; 	K09478|0.0|gga:423947|ACADSB	[I]	Lipid transport and metabolism 	"Acyl-CoA dehydrogenase, C-terminal domain;; Acyl-CoA dehydrogenase, N-terminal domain;; Acyl-CoA dehydrogenase, C-terminal domain;; Acyl-CoA dehydrogenase, middle domain"	--	"PREDICTED: short/branched chain specific acyl-CoA dehydrogenase, mitochondrial [Stegastes partitus]"
dre-miR-1306	ENSDARG00000076969	CCACCUCCCCUGCAAACGUCCA	22	0.964647462	1.538074116	--	--	--	--	--	Cellular Component: intracellular (GO:0005622);; Molecular Function: zinc ion binding (GO:0008270);; 	--	--	--	SPRY-associated domain;; SPRY domain;; B-box zinc finger	Stonustoxin subunit beta OS=Synanceia horrida (Estuarine stonefish) PE=1 SV=3	PREDICTED: tripartite motif-containing protein 16-like protein [Danio rerio]
dre-miR-1306	ENSDARG00000077615	CCACCUCCCCUGCAAACGUCCA	22	0.964647462	1.538074116	--	--	--	--	--	--	--	[R]	General function prediction only 	"Zinc finger, C2H2 type;; C2H2-type zinc finger"	Zinc finger protein Xfin OS=Xenopus laevis (African clawed frog) PE=1 SV=1	PREDICTED: zinc finger protein 687-like [Danio rerio] 
dre-miR-1306	ENSDARG00000078391	CCACCUCCCCUGCAAACGUCCA	22	0.964647462	1.538074116	--	--	--	--	--	--	--	[S]	Function unknown 	Protein of unknown function (DUF2465)	--	PREDICTED: protein FAM98A [Danio rerio]
dre-miR-1306	ENSDARG00000078392	CCACCUCCCCUGCAAACGUCCA	22	0.964647462	1.538074116	--	--	--	--	--	"Molecular Function: transferase activity, transferring hexosyl groups (GO:0016758);; Cellular Component: Golgi cisterna membrane (GO:0032580);; "	K00747|0.0|dre:100331155|abnormal cell MIGration family member (mig-22)-like	[S]	Function unknown 	Chondroitin N-acetylgalactosaminyltransferase;; Fringe-like	Glycoprotein-N-acetylgalactosamine 3-beta-galactosyltransferase 1 GN=c1galt1 OS=Xenopus laevis (African clawed frog) PE=2 SV=1	PREDICTED: chondroitin sulfate synthase 2 [Danio rerio]
dre-miR-1306	ENSDARG00000078676	CCACCUCCCCUGCAAACGUCCA	22	0.964647462	1.538074116	--	--	--	--	--	"Molecular Function: DNA binding (GO:0003677);; Molecular Function: sequence-specific DNA binding transcription factor activity (GO:0003700);; Biological Process: regulation of transcription, DNA-templated (GO:0006355);; "	--	[S]	Function unknown 	NDT80 / PhoG like DNA-binding  family;; Myelin gene regulatory factor -C-terminal domain 1;; Chaperone of endosialidase;; Myelin gene regulatory factor C-terminal domain 2	"Myelin regulatory factor, C-terminal GN=myrf OS=Xenopus laevis (African clawed frog) PE=2 SV=1"	PREDICTED: myelin regulatory factor isoform X2 [Danio rerio]
dre-miR-1306	ENSDARG00000078865	CCACCUCCCCUGCAAACGUCCA	22	0.964647462	1.538074116	--	--	--	--	--	Molecular Function: DNA binding (GO:0003677);; Molecular Function: zinc ion binding (GO:0008270);; Biological Process: pronephros development (GO:0048793);; 	--	--	--	CXXC zinc finger domain	CXXC-type zinc finger protein 4 GN=cxxc4 OS=Xenopus tropicalis (Western clawed frog) PE=2 SV=2	PREDICTED: CXXC-type zinc finger protein 5 isoform X2 [Danio rerio]
dre-miR-1306	ENSDARG00000079069	CCACCUCCCCUGCAAACGUCCA	22	0.964647462	1.538074116	--	--	--	--	--	--	--	[T]	Signal transduction mechanisms 	C2 domain in Dock180 and Zizimin proteins	--	"PREDICTED: dedicator of cytokinesis protein 9, partial [Danio rerio]"
dre-miR-1306	ENSDARG00000079074	CCACCUCCCCUGCAAACGUCCA	22	0.964647462	1.538074116	--	--	--	--	--	--	--	[R]	General function prediction only 	FERM central domain;; PDZ domain (Also known as DHR or GLGF);; FERM N-terminal domain	--	PREDICTED: FERM and PDZ domain-containing protein 1 [Danio rerio]
dre-miR-1306	ENSDARG00000079113	CCACCUCCCCUGCAAACGUCCA	22	0.964647462	1.538074116	--	--	--	--	--	Molecular Function: actin binding (GO:0003779);; Molecular Function: structural constituent of cytoskeleton (GO:0005200);; Molecular Function: phospholipid binding (GO:0005543);; Cellular Component: spectrin (GO:0008091);; 	--	[Z]	Cytoskeleton 	Spectrin repeat	"Spectrin alpha chain, non-erythrocytic 1 GN=SPTAN1 OS=Gallus gallus (Chicken) PE=1 SV=3"	"PREDICTED: spectrin beta chain, non-erythrocytic 1 [Danio rerio]"
dre-miR-1306	ENSDARG00000079374	CCACCUCCCCUGCAAACGUCCA	22	0.964647462	1.538074116	--	--	--	--	--	--	K05701|0.0|dre:566433|tight junction protein 1-like	[T]	Signal transduction mechanisms 	PDZ domain (Also known as DHR or GLGF);; ZU5 domain;; PDZ domain;; Guanylate kinase;; Variant SH3 domain	Discs large homolog 1-like protein GN=dlg1l OS=Danio rerio (Zebrafish) PE=2 SV=1	PREDICTED: tight junction protein ZO-1 isoform X11 [Danio rerio]
dre-miR-1306	ENSDARG00000079626	CCACCUCCCCUGCAAACGUCCA	22	0.964647462	1.538074116	--	--	--	--	--	"Molecular Function: sequence-specific DNA binding transcription factor activity (GO:0003700);; Cellular Component: nucleus (GO:0005634);; Biological Process: regulation of transcription, DNA-templated (GO:0006355);; Molecular Function: sequence-specific DNA binding (GO:0043565);; "	K09428|0.0|dre:449916|im:7139285	[K]	Transcription 	Ets-domain;; Transcription factor protein N terminal	Protein c-ets-1-B (Fragment) GN=ets1-b OS=Xenopus laevis (African clawed frog) PE=2 SV=1	PREDICTED: ETS-related transcription factor Elf-2 isoform X1 [Danio rerio] 
dre-miR-1306	ENSDARG00000086345	CCACCUCCCCUGCAAACGUCCA	22	0.964647462	1.538074116	--	--	--	--	--	--	K09313|0.0|dre:565530|cut-like	[K]	Transcription 	CUT domain;; Homeobox domain;; Homeobox KN domain	--	PREDICTED: homeobox protein cut-like 2 isoform X1 [Danio rerio]
dre-miR-1306	ENSDARG00000087055	CCACCUCCCCUGCAAACGUCCA	22	0.964647462	1.538074116	--	--	--	--	--	--	--	--	--	Intermediate filament protein	Type III intermediate filament OS=Torpedo californica (Pacific electric ray) PE=2 SV=1	PREDICTED: vimentin-like [Danio rerio]
dre-miR-1306	ENSDARG00000087109	CCACCUCCCCUGCAAACGUCCA	22	0.964647462	1.538074116	--	--	--	--	--	--	--	--	--	CHAT domain;; PUB domain	--	PREDICTED: tetratricopeptide repeat protein 28 [Danio rerio]
dre-miR-1306	ENSDARG00000087190	CCACCUCCCCUGCAAACGUCCA	22	0.964647462	1.538074116	--	--	--	--	--	--	--	--	--	von Willebrand factor type D domain;; EGF domain;; Complement Clr-like EGF-like;; Calcium-binding EGF domain	Protein jagged-1b (Precursor) GN=jag1b OS=Danio rerio (Zebrafish) PE=2 SV=1	PREDICTED: mucin-4 [Danio rerio]
dre-miR-1306	ENSDARG00000087298	CCACCUCCCCUGCAAACGUCCA	22	0.964647462	1.538074116	--	--	--	--	--	Molecular Function: actin binding (GO:0003779);; Biological Process: cytoskeleton organization (GO:0007010);; Molecular Function: zinc ion binding (GO:0008270);; 	"K07520|0.0|dre:566821|ablim3, MGC198293, im:7152284, zgc:158673, zgc:198293"	[TZ]	--	LIM domain;; Villin headpiece domain	Transforming growth factor beta-1-induced transcript 1 protein GN=tgfb1i1 OS=Xenopus laevis (African clawed frog) PE=1 SV=2	"novel protein similar to vertebrate actin binding LIM protein family, member 3 (ABLIM3, zgc:158673) [Danio rerio]"
dre-miR-1306	ENSDARG00000087359	CCACCUCCCCUGCAAACGUCCA	22	0.964647462	1.538074116	--	--	--	--	--	Molecular Function: endopeptidase inhibitor activity (GO:0004866);; Cellular Component: extracellular space (GO:0005615);; Biological Process: defense response (GO:0006952);; Biological Process: immune response (GO:0006955);; Biological Process: negative regulation of endopeptidase activity (GO:0010951);; Biological Process: cellular response to estrogen stimulus (GO:0071391);; 	"K03990|0.0|dre:30491|c3b, C3-1, C3-2"	[O]	"Posttranslational modification, protein turnover, chaperones "	A-macroglobulin complement component;; Alpha-2-macroglobulin family;; A-macroglobulin receptor;; Alpha-2-macroglobulin family N-terminal region;; UNC-6/NTR/C345C module;; MG2 domain;; Anaphylotoxin-like domain;; Alpha-macro-globulin thiol-ester bond-forming region;; Prenyltransferase-like;; Prenyltransferase-like	Complement C3c alpha&apos; chain fragment 2 (Fragment) GN=c3 OS=Oncorhynchus mykiss (Rainbow trout) PE=1 SV=1	"PREDICTED: complement component c3a, duplicate 2 isoform X2 [Danio rerio]"
dre-miR-1306	ENSDARG00000087492	CCACCUCCCCUGCAAACGUCCA	22	0.964647462	1.538074116	--	--	--	--	--	--	"K12490|0.0|dre:100005008|ArfGAP with RhoGAP domain, ankyrin repeat and PH domain 2-like"	[TZ]	--	Putative GTPase activating protein for Arf;; RhoGAP domain;; PH domain	"Arf-GAP with GTPase, ANK repeat and PH domain-containing protein 1 GN=agap1 OS=Xenopus laevis (African clawed frog) PE=2 SV=1"	"PREDICTED: arf-GAP with Rho-GAP domain, ANK repeat and PH domain-containing protein 1-like [Danio rerio] "
dre-miR-1306	ENSDARG00000088091	CCACCUCCCCUGCAAACGUCCA	22	0.964647462	1.538074116	--	--	--	--	--	Molecular Function: actin binding (GO:0003779);; Biological Process: actin cytoskeleton organization (GO:0030036);; Biological Process: epiboly involved in gastrulation with mouth forming second (GO:0055113);; Biological Process: convergent extension involved in gastrulation (GO:0060027);; 	--	[Z]	Cytoskeleton 	Profilin	--	PREDICTED: profilin-1 [Danio rerio]
dre-miR-1306	ENSDARG00000088168	CCACCUCCCCUGCAAACGUCCA	22	0.964647462	1.538074116	--	--	--	--	--	Molecular Function: actin binding (GO:0003779);; Biological Process: cytoskeleton organization (GO:0007010);; Molecular Function: zinc ion binding (GO:0008270);; 	"K07520|0.0|dre:566821|ablim3, MGC198293, im:7152284, zgc:158673, zgc:198293"	[TZ]	--	LIM domain;; Villin headpiece domain	Transforming growth factor beta-1-induced transcript 1 protein GN=tgfb1i1 OS=Xenopus laevis (African clawed frog) PE=1 SV=2	PREDICTED: actin-binding LIM protein 3 isoform X1 [Danio rerio]
dre-miR-1306	ENSDARG00000089422	CCACCUCCCCUGCAAACGUCCA	22	0.964647462	1.538074116	--	--	--	--	--	--	--	--	--	WW domain	--	PREDICTED: centrosomal protein of 164 kDa [Danio rerio]
dre-miR-1306	ENSDARG00000091433	CCACCUCCCCUGCAAACGUCCA	22	0.964647462	1.538074116	--	--	--	[R]	General function prediction only 	--	--	[R]	General function prediction only 	Alpha/beta hydrolase family;; Alpha/beta hydrolase family;; alpha/beta hydrolase fold;; Prolyl oligopeptidase family;; Dienelactone hydrolase family;; Chlamydia CHLPS protein (DUF818)	Alpha/beta hydrolase domain-containing protein 17C GN=ABHD17C OS=Gallus gallus (Chicken) PE=2 SV=1	abhydrolase domain containing 17Aa [Danio rerio] 
dre-miR-1306	ENSDARG00000091726	CCACCUCCCCUGCAAACGUCCA	22	0.964647462	1.538074116	--	--	--	--	--	--	--	[R]	General function prediction only 	Zinc carboxypeptidase;; F5/8 type C domain;; Carboxypeptidase regulatory-like domain	Carboxypeptidase Z (Precursor) GN=CPZ OS=Gallus gallus (Chicken) PE=1 SV=1	PREDICTED: adipocyte enhancer-binding protein 1 [Danio rerio]
dre-miR-1306	ENSDARG00000091792	CCACCUCCCCUGCAAACGUCCA	22	0.964647462	1.538074116	--	--	--	--	--	Biological Process: cell morphogenesis (GO:0000902);; Biological Process: organ morphogenesis (GO:0009887);; Biological Process: bleb assembly (GO:0032060);; Biological Process: negative regulation of Rho protein signal transduction (GO:0035024);; Cellular Component: perinuclear region of cytoplasm (GO:0048471);; Biological Process: convergent extension involved in axis elongation (GO:0060028);; 	--	--	--	WSK motif	--	PREDICTED: uncharacterized threonine-rich GPI-anchored glycoprotein PJ4664.02 [Danio rerio]
dre-miR-1306	ENSDARG00000092376	CCACCUCCCCUGCAAACGUCCA	22	0.964647462	1.538074116	--	--	--	--	--	--	--	[T]	Signal transduction mechanisms 	--	Disks large-associated protein 1 GN=si:zc142h2.3 OS=Danio rerio (Zebrafish) PE=3 SV=2	PREDICTED: disks large-associated protein 2 isoform X1 [Danio rerio]
dre-miR-1306	ENSDARG00000093651	CCACCUCCCCUGCAAACGUCCA	22	0.964647462	1.538074116	--	--	--	--	--	Cellular Component: intracellular (GO:0005622);; Molecular Function: zinc ion binding (GO:0008270);; 	--	--	--	"SPRY-associated domain;; SPRY domain;; zinc finger of C3HC4-type, RING;; B-box zinc finger;; Zinc finger, C3HC4 type (RING finger);; Zinc finger, C3HC4 type (RING finger);; Ring finger domain;; Zinc finger, C3HC4 type (RING finger)"	Stonustoxin subunit alpha OS=Synanceia horrida (Estuarine stonefish) PE=1 SV=3	PREDICTED: tripartite motif-containing protein 16-like isoform X1 [Danio rerio] 
dre-miR-1306	ENSDARG00000094526	CCACCUCCCCUGCAAACGUCCA	22	0.964647462	1.538074116	--	--	--	[RTKL]	--	Molecular Function: protein serine/threonine kinase activity (GO:0004674);; Molecular Function: ATP binding (GO:0005524);; Cellular Component: intracellular (GO:0005622);; Biological Process: protein phosphorylation (GO:0006468);; Biological Process: intracellular signal transduction (GO:0035556);; Molecular Function: metal ion binding (GO:0046872);; 	--	[T]	Signal transduction mechanisms 	Protein tyrosine kinase;; Protein kinase domain	Serine/threonine-protein kinase B-raf GN=BRAF OS=Coturnix coturnix japonica (Japanese quail) PE=2 SV=1	PREDICTED: kinase suppressor of Ras 2 isoform X4 [Danio rerio]
dre-miR-130a	--	CAGUGCAAUGUUAAAAGGGCAU	22	0	0.13982492	--	--	--	--	--	--	--	--	--	--	--	--
dre-miR-130b	--	CAGUGCAAUAAUGAAAGGGCAU	22	19.29294924	18.45688939	--	--	--	--	--	--	--	--	--	--	--	--
dre-miR-130c-3p	--	CAGUGCAAUAUUAAAAGGGCAU	22	23.28934587	16.49934052	--	--	--	--	--	--	--	--	--	--	--	--
dre-miR-130c-5p	--	GCCCUUUUUCUGUUGUACUACU	22	10.33550852	9.927569293	--	--	--	--	--	--	--	--	--	--	--	--
dre-miR-132-3p	ENSDARG00000018846	UAACAGUCUACAGCCAUGGUCG	22	153.2411397	99.83499261	--	--	--	--	--	Molecular Function: diacylglycerol O-acyltransferase activity (GO:0004144);; Cellular Component: endoplasmic reticulum membrane (GO:0005789);; Biological Process: glycerol metabolic process (GO:0006071);; Cellular Component: integral component of membrane (GO:0016021);; Biological Process: triglyceride biosynthetic process (GO:0019432);; 	"K11160|0.0|dre:565316|dgat2, MGC113394, zgc:113394"	[I]	Lipid transport and metabolism 	Diacylglycerol acyltransferase	Diacylglycerol O-acyltransferase 2 GN=dgat2 OS=Danio rerio (Zebrafish) PE=2 SV=1	diacylglycerol O-acyltransferase 2 [Danio rerio] 
dre-miR-132-3p	ENSDARG00000019130	UAACAGUCUACAGCCAUGGUCG	22	153.2411397	99.83499261	--	--	--	[RTKL]	--	Molecular Function: protein serine/threonine kinase activity (GO:0004674);; Molecular Function: ATP binding (GO:0005524);; Biological Process: protein phosphorylation (GO:0006468);; 	"K08861|0.0|dre:565576|plk2b, MGC165644, plk2, zgc:165644"	[D]	"Cell cycle control, cell division, chromosome partitioning "	Protein kinase domain;; Protein tyrosine kinase;; POLO box duplicated region	Serine/threonine-protein kinase PLK1 GN=plk1 OS=Xenopus laevis (African clawed frog) PE=1 SV=1	polo-like kinase 2 [Danio rerio]
dre-miR-132-3p	ENSDARG00000070654	UAACAGUCUACAGCCAUGGUCG	22	153.2411397	99.83499261	--	--	--	[R]	General function prediction only 	--	"K13342|0.0|dre:394131|pex5, MGC56318, PXR1, zgc:56318"	[R]	General function prediction only 	"TPR repeat;; Tetratricopeptide repeat;; Tetratricopeptide repeat;; Tetratricopeptide repeat;; Tetratricopeptide repeat;; Tetratricopeptide repeat;; Tetratricopeptide repeat;; Tetratricopeptide repeat;; Tetratricopeptide repeat;; Tetratricopeptide repeat;; Tetratricopeptide repeat;; Anaphase-promoting complex, cyclosome, subunit 3;; Tetratricopeptide repeat;; Tetratricopeptide repeat;; Tetratricopeptide repeat"	Peroxisomal targeting signal 1 receptor GN=PEX5 OS=Gallus gallus (Chicken) PE=2 SV=1	PREDICTED: peroxisomal biogenesis factor 5 isoform X2 [Danio rerio]
dre-miR-132-3p	ENSDARG00000087867	UAACAGUCUACAGCCAUGGUCG	22	153.2411397	99.83499261	--	--	--	[GEPR]	--	Cellular Component: integral component of membrane (GO:0016021);; Molecular Function: substrate-specific transmembrane transporter activity (GO:0022891);; Biological Process: transmembrane transport (GO:0055085);; 	K08150|0.0|ssc:100520492|SLC2A13	[R]	General function prediction only 	Sugar (and other) transporter	"Solute carrier family 2, facilitated glucose transporter member 10 GN=slc2a10 OS=Xenopus tropicalis (Western clawed frog) PE=2 SV=1"	PREDICTED: proton myo-inositol cotransporter-like [Danio rerio]
dre-miR-132-5p	--	ACCGUGGCAUUAGAUUGUUACU	22	8.406213597	6.711596142	--	--	--	--	--	--	--	--	--	--	--	--
dre-miR-133a-5p	--	AGCUGGUAAAAUGGAACCAAA	21	661.7481589	228.3340937	0	-1.535136034	down	--	--	--	--	--	--	--	--	--
dre-miR-133a-3p	ENSDARG00000010936	UUUGGUCCCCUUCAACCAGCUG	22	5668.268487	2069.548635	0	-1.453591971	down	[V]	Defense mechanisms 	"Molecular Function: ATP binding (GO:0005524);; Biological Process: ATP catabolic process (GO:0006200);; Cellular Component: integral component of membrane (GO:0016021);; Molecular Function: ATPase activity, coupled to transmembrane movement of substances (GO:0042626);; Biological Process: transmembrane transport (GO:0055085);; "	K05658|0.0|mdo:100027288|similar to multidrug resistance protein 1	[Q]	"Secondary metabolites biosynthesis, transport and catabolism "	"ABC transporter transmembrane region;; ABC transporter;; RecF/RecN/SMC N terminal domain;; AAA domain;; Predicted ATPase of the ABC class;; Protein of unknown function, DUF258;; AAA ATPase domain;; AAA domain;; Zeta toxin;; AAA domain;; AAA domain;; Rad17 cell cycle checkpoint protein;; ATPase family associated with various cellular activities (AAA);; AAA domain (dynein-related subfamily);; Protein of unknown function (DUF1602)"	"ATP-binding cassette sub-family B member 8, mitochondrial (Precursor) GN=abcb8 OS=Xenopus tropicalis (Western clawed frog) PE=2 SV=1"	"PREDICTED: ATP-binding cassette, sub-family B (MDR/TAP), member 4 isoform X1 [Danio rerio]"
dre-miR-133a-3p	ENSDARG00000017673	UUUGGUCCCCUUCAACCAGCUG	22	5668.268487	2069.548635	0	-1.453591971	down	--	--	Molecular Function: RNA binding (GO:0003723);; 	--	[AR]	--	KH domain;; KH domain;; KH domain;; KH domain	Insulin-like growth factor 2 mRNA-binding protein 3 GN=IGF2BP3 OS=Gallus gallus (Chicken) PE=2 SV=1	PREDICTED: RNA-binding protein Nova-1 isoform X1 [Danio rerio]
dre-miR-133a-3p	ENSDARG00000019328	UUUGGUCCCCUUCAACCAGCUG	22	5668.268487	2069.548635	0	-1.453591971	down	--	--	Biological Process: morphogenesis of a branching structure (GO:0001763);; Molecular Function: receptor activity (GO:0004872);; Cellular Component: intracellular (GO:0005622);; Biological Process: signal transduction (GO:0007165);; Biological Process: axon guidance (GO:0007411);; Biological Process: axonal defasciculation (GO:0007414);; Cellular Component: integral component of membrane (GO:0016021);; 	"K06820|0.0|dre:325938|plxna4, D204, wu:fd49b01, wu:fe15f03"	[T]	Signal transduction mechanisms 	Plexin cytoplasmic RasGAP domain;; Sema domain;; IPT/TIG domain;; Plexin repeat	Plexin-A4 (Precursor) GN=plxna4 OS=Danio rerio (Zebrafish) PE=2 SV=1	PREDICTED: plexin-A4 isoform X1 [Danio rerio]
dre-miR-133a-3p	ENSDARG00000026482	UUUGGUCCCCUUCAACCAGCUG	22	5668.268487	2069.548635	0	-1.453591971	down	--	--	Molecular Function: GTPase activator activity (GO:0005096);; Molecular Function: phospholipid binding (GO:0005543);; Cellular Component: intracellular (GO:0005622);; Biological Process: signal transduction (GO:0007165);; Biological Process: positive regulation of GTPase activity (GO:0043547);; 	--	[T]	Signal transduction mechanisms 	RhoGAP domain;; Variant SH3 domain;; WW domain;; PH domain;; SH3 domain	Rho GTPase-activating protein 15 GN=ARHGAP15 OS=Gallus gallus (Chicken) PE=2 SV=1	rho GTPase-activating protein 12 [Danio rerio] 
dre-miR-133a-3p	ENSDARG00000031678	UUUGGUCCCCUUCAACCAGCUG	22	5668.268487	2069.548635	0	-1.453591971	down	--	--	Molecular Function: extracellular matrix structural constituent (GO:0005201);; Cellular Component: collagen (GO:0005581);; 	"K06236|0.0|dre:564821|col5a2l, COL5A2, im:7038599, si:by143e18.1, si:dz167c3.3, wu:fa13f03, wu:fa98d01, wu:fj05e03"	[W]	Extracellular structures 	Collagen triple helix repeat (20 copies);; Fibrillar collagen C-terminal domain;; von Willebrand factor type C domain	Collagen alpha-1(II) chain (Precursor; Fragment) GN=COL2A1 OS=Gallus gallus (Chicken) PE=2 SV=1	collagen alpha-2(V) chain precursor [Danio rerio]
dre-miR-133a-3p	ENSDARG00000039356	UUUGGUCCCCUUCAACCAGCUG	22	5668.268487	2069.548635	0	-1.453591971	down	[G]	Carbohydrate transport and metabolism 	Biological Process: biosynthetic process (GO:0009058);; Molecular Function: strictosidine synthase activity (GO:0016844);; 	--	[R]	General function prediction only 	Strictosidine synthase;; SMP-30/Gluconolaconase/LRE-like region;; NHL repeat	Adipocyte plasma membrane-associated protein GN=APMAP OS=Gallus gallus (Chicken) PE=2 SV=1	uncharacterized protein LOC570908 [Danio rerio] 
dre-miR-133a-3p	ENSDARG00000042114	UUUGGUCCCCUUCAACCAGCUG	22	5668.268487	2069.548635	0	-1.453591971	down	--	--	--	--	[U]	"Intracellular trafficking, secretion, and vesicular transport "	BAR domain;; Variant SH3 domain;; Variant SH3 domain;; SH3 domain	Amphiphysin GN=AMPH OS=Gallus gallus (Chicken) PE=2 SV=1	PREDICTED: myc box-dependent-interacting protein 1-like isoform X2 [Danio rerio]
dre-miR-133a-3p	ENSDARG00000053845	UUUGGUCCCCUUCAACCAGCUG	22	5668.268487	2069.548635	0	-1.453591971	down	--	--	Biological Process: regulation of apoptotic process (GO:0042981);; Biological Process: negative regulation of cellular process (GO:0048523);; 	--	--	--	C1q domain	Collagen alpha-1(VIII) chain (Precursor) GN=COL8A1 OS=Gallus gallus (Chicken) PE=3 SV=1	PREDICTED: uncharacterized protein LOC100007164 [Danio rerio]
dre-miR-133a-3p	ENSDARG00000054793	UUUGGUCCCCUUCAACCAGCUG	22	5668.268487	2069.548635	0	-1.453591971	down	--	--	Cellular Component: ER membrane protein complex (GO:0072546);; 	--	[S]	Function unknown 	--	ER membrane protein complex subunit 10 (Precursor) GN=emc10 OS=Danio rerio (Zebrafish) PE=2 SV=1	ER membrane protein complex subunit 10 isoform 1 precursor [Danio rerio]
dre-miR-133a-3p	ENSDARG00000059391	UUUGGUCCCCUUCAACCAGCUG	22	5668.268487	2069.548635	0	-1.453591971	down	--	--	Molecular Function: glycogenin glucosyltransferase activity (GO:0008466);; 	"K00750|0.0|dre:415152|gygl, zgc:86679"	[G]	Carbohydrate transport and metabolism 	Glycosyl transferase family 8	--	glycogenin 1b [Danio rerio] 
dre-miR-133a-3p	ENSDARG00000061000	UUUGGUCCCCUUCAACCAGCUG	22	5668.268487	2069.548635	0	-1.453591971	down	--	--	--	--	[R]	General function prediction only 	"Kelch motif;; Kelch motif;; Galactose oxidase, central domain;; Galactose oxidase, central domain;; Kelch motif;; Kelch motif"	Kelch-like protein 12 GN=klhl12 OS=Danio rerio (Zebrafish) PE=2 SV=2	PREDICTED: kelch domain-containing protein 8A [Danio rerio] 
dre-miR-133a-3p	ENSDARG00000061248	UUUGGUCCCCUUCAACCAGCUG	22	5668.268487	2069.548635	0	-1.453591971	down	--	--	Biological Process: glycosaminoglycan biosynthetic process (GO:0006024);; Molecular Function: acetylglucosaminyltransferase activity (GO:0008375);; Cellular Component: membrane (GO:0016020);; Molecular Function: protein xylosyltransferase activity (GO:0030158);; Biological Process: proteoglycan biosynthetic process (GO:0030166);; Biological Process: embryonic cranial skeleton morphogenesis (GO:0048701);; 	K00771|0.0|dre:560951|xylt1	[G]	Carbohydrate transport and metabolism 	Xylosyltransferase C terminal;; Core-2/I-Branching enzyme	"Beta-1,3-galactosyl-O-glycosyl-glycoprotein beta-1,6-N-acetylglucosaminyltransferase 4 GN=gcnt4 OS=Danio rerio (Zebrafish) PE=2 SV=2"	PREDICTED: xylosyltransferase 1 isoform X1 [Danio rerio]
dre-miR-133a-3p	ENSDARG00000067713	UUUGGUCCCCUUCAACCAGCUG	22	5668.268487	2069.548635	0	-1.453591971	down	[UR]	--	Biological Process: cell communication (GO:0007154);; Molecular Function: phosphatidylinositol binding (GO:0035091);; 	--	[U]	"Intracellular trafficking, secretion, and vesicular transport "	WASP-binding domain of Sorting nexin protein;; PX domain;; Variant SH3 domain;; Variant SH3 domain;; SH3 domain	Sorting nexin-33 GN=snx33 OS=Xenopus laevis (African clawed frog) PE=2 SV=1	sorting nexin-18 [Danio rerio] 
dre-miR-133a-3p	ENSDARG00000069175	UUUGGUCCCCUUCAACCAGCUG	22	5668.268487	2069.548635	0	-1.453591971	down	[O]	"Posttranslational modification, protein turnover, chaperones "	Molecular Function: ATP binding (GO:0005524);; Molecular Function: nucleoside-triphosphatase activity (GO:0017111);; 	K12196|0.0|dre:100006838|ch73-81e6.1	[O]	"Posttranslational modification, protein turnover, chaperones "	ATPase family associated with various cellular activities (AAA);; Vps4 C terminal oligomerisation domain;; MIT (microtubule interacting and transport) domain;; AAA domain;; AAA domain (dynein-related subfamily);; IstB-like ATP binding protein;; TIP49 C-terminus;; Holliday junction DNA helicase ruvB N-terminus	Katanin p60 ATPase-containing subunit A-like 1 {ECO:0000255|HAMAP-Rule:MF_03024} GN=katnal1 OS=Danio rerio (Zebrafish) PE=2 SV=1	vacuolar protein sorting-associated protein 4B [Danio rerio] 
dre-miR-133a-3p	ENSDARG00000075641	UUUGGUCCCCUUCAACCAGCUG	22	5668.268487	2069.548635	0	-1.453591971	down	--	--	--	--	--	--	Ferric reductase like transmembrane component;; NADP oxidoreductase coenzyme F420-dependent	--	PREDICTED: metalloreductase STEAP3 [Danio rerio] 
dre-miR-133a-3p	ENSDARG00000076933	UUUGGUCCCCUUCAACCAGCUG	22	5668.268487	2069.548635	0	-1.453591971	down	[C]	Energy production and conversion 	Biological Process: optic cup morphogenesis involved in camera-type eye development (GO:0002072);; Biological Process: retinoic acid biosynthetic process (GO:0002138);; Molecular Function: aldehyde dehydrogenase (NAD) activity (GO:0004029);; Molecular Function: aldehyde dehydrogenase [NAD(P)+] activity (GO:0004030);; Cellular Component: cytoplasm (GO:0005737);; Biological Process: nucleus accumbens development (GO:0021768);; Biological Process: retinal metabolic process (GO:0042574);; Molecular Function: protein homodimerization activity (GO:0042803);; Biological Process: positive regulation of apoptotic process (GO:0043065);; Biological Process: positive regulation of retinoic acid receptor signaling pathway (GO:0048386);; Biological Process: oxidation-reduction process (GO:0055114);; Biological Process: olfactory pit development (GO:0060166);; Biological Process: face development (GO:0060324);; Molecular Function: thyroid hormone binding (GO:0070324);; Molecular Function: NAD+ binding (GO:0070403);; 	"K00129|0.0|dre:751785|aldh1a3, RALDH3"	[C]	Energy production and conversion 	Aldehyde dehydrogenase family	Retinal dehydrogenase 2 GN=ALDH1A2 OS=Gallus gallus (Chicken) PE=2 SV=2	aldehyde dehydrogenase family 1 member A3 [Danio rerio] 
dre-miR-133a-3p	ENSDARG00000089734	UUUGGUCCCCUUCAACCAGCUG	22	5668.268487	2069.548635	0	-1.453591971	down	--	--	Biological Process: cell surface receptor signaling pathway (GO:0007166);; Cellular Component: membrane (GO:0016020);; 	--	--	--	Pentaxin family	--	"PREDICTED: mucin-2-like, partial [Danio rerio]"
dre-miR-133a-5p	--	AGCUGGUAAAAUGGAACCAAAU	22	661.7481589	228.3340937	0	-1.535136034	down	--	--	--	--	--	--	--	--	--
dre-miR-133b-3p	ENSDARG00000010936	UUUGGUCCCCUUCAACCAGCUA	22	369.5977847	111.4404609	0	-1.729682533	down	[V]	Defense mechanisms 	"Molecular Function: ATP binding (GO:0005524);; Biological Process: ATP catabolic process (GO:0006200);; Cellular Component: integral component of membrane (GO:0016021);; Molecular Function: ATPase activity, coupled to transmembrane movement of substances (GO:0042626);; Biological Process: transmembrane transport (GO:0055085);; "	K05658|0.0|mdo:100027288|similar to multidrug resistance protein 1	[Q]	"Secondary metabolites biosynthesis, transport and catabolism "	"ABC transporter transmembrane region;; ABC transporter;; RecF/RecN/SMC N terminal domain;; AAA domain;; Predicted ATPase of the ABC class;; Protein of unknown function, DUF258;; AAA ATPase domain;; AAA domain;; Zeta toxin;; AAA domain;; AAA domain;; Rad17 cell cycle checkpoint protein;; ATPase family associated with various cellular activities (AAA);; AAA domain (dynein-related subfamily);; Protein of unknown function (DUF1602)"	"ATP-binding cassette sub-family B member 8, mitochondrial (Precursor) GN=abcb8 OS=Xenopus tropicalis (Western clawed frog) PE=2 SV=1"	"PREDICTED: ATP-binding cassette, sub-family B (MDR/TAP), member 4 isoform X1 [Danio rerio]"
dre-miR-133b-3p	ENSDARG00000017673	UUUGGUCCCCUUCAACCAGCUA	22	369.5977847	111.4404609	0	-1.729682533	down	--	--	Molecular Function: RNA binding (GO:0003723);; 	--	[AR]	--	KH domain;; KH domain;; KH domain;; KH domain	Insulin-like growth factor 2 mRNA-binding protein 3 GN=IGF2BP3 OS=Gallus gallus (Chicken) PE=2 SV=1	PREDICTED: RNA-binding protein Nova-1 isoform X1 [Danio rerio]
dre-miR-133b-3p	ENSDARG00000026482	UUUGGUCCCCUUCAACCAGCUA	22	369.5977847	111.4404609	0	-1.729682533	down	--	--	Molecular Function: GTPase activator activity (GO:0005096);; Molecular Function: phospholipid binding (GO:0005543);; Cellular Component: intracellular (GO:0005622);; Biological Process: signal transduction (GO:0007165);; Biological Process: positive regulation of GTPase activity (GO:0043547);; 	--	[T]	Signal transduction mechanisms 	RhoGAP domain;; Variant SH3 domain;; WW domain;; PH domain;; SH3 domain	Rho GTPase-activating protein 15 GN=ARHGAP15 OS=Gallus gallus (Chicken) PE=2 SV=1	rho GTPase-activating protein 12 [Danio rerio] 
dre-miR-133b-3p	ENSDARG00000030254	UUUGGUCCCCUUCAACCAGCUA	22	369.5977847	111.4404609	0	-1.729682533	down	--	--	Biological Process: defense response to bacterium (GO:0042742);; Molecular Function: cysteine-type endopeptidase inhibitor activity involved in apoptotic process (GO:0043027);; Biological Process: negative regulation of apoptotic process (GO:0043066);; Biological Process: negative regulation of cysteine-type endopeptidase activity involved in apoptotic process (GO:0043154);; Biological Process: negative regulation of mitotic cell cycle (GO:0045930);; Biological Process: blood vessel morphogenesis (GO:0048514);; 	--	--	--	C1q domain	Collagen alpha-1(X) chain (Precursor) GN=COL10A1 OS=Gallus gallus (Chicken) PE=1 SV=4	Si:rp71-1g18.11 protein [Danio rerio]
dre-miR-133b-3p	ENSDARG00000031678	UUUGGUCCCCUUCAACCAGCUA	22	369.5977847	111.4404609	0	-1.729682533	down	--	--	Molecular Function: extracellular matrix structural constituent (GO:0005201);; Cellular Component: collagen (GO:0005581);; 	"K06236|0.0|dre:564821|col5a2l, COL5A2, im:7038599, si:by143e18.1, si:dz167c3.3, wu:fa13f03, wu:fa98d01, wu:fj05e03"	[W]	Extracellular structures 	Collagen triple helix repeat (20 copies);; Fibrillar collagen C-terminal domain;; von Willebrand factor type C domain	Collagen alpha-1(II) chain (Precursor; Fragment) GN=COL2A1 OS=Gallus gallus (Chicken) PE=2 SV=1	collagen alpha-2(V) chain precursor [Danio rerio]
dre-miR-133b-3p	ENSDARG00000036687	UUUGGUCCCCUUCAACCAGCUA	22	369.5977847	111.4404609	0	-1.729682533	down	--	--	--	--	--	--	B-cell lymphoma 9 protein	B-cell CLL/lymphoma 9-like protein GN=bcl9l OS=Danio rerio (Zebrafish) PE=2 SV=1	PREDICTED: B-cell CLL/lymphoma 9 protein isoform X1 [Danio rerio] 
dre-miR-133b-3p	ENSDARG00000039356	UUUGGUCCCCUUCAACCAGCUA	22	369.5977847	111.4404609	0	-1.729682533	down	[G]	Carbohydrate transport and metabolism 	Biological Process: biosynthetic process (GO:0009058);; Molecular Function: strictosidine synthase activity (GO:0016844);; 	--	[R]	General function prediction only 	Strictosidine synthase;; SMP-30/Gluconolaconase/LRE-like region;; NHL repeat	Adipocyte plasma membrane-associated protein GN=APMAP OS=Gallus gallus (Chicken) PE=2 SV=1	uncharacterized protein LOC570908 [Danio rerio] 
dre-miR-133b-3p	ENSDARG00000053845	UUUGGUCCCCUUCAACCAGCUA	22	369.5977847	111.4404609	0	-1.729682533	down	--	--	Biological Process: regulation of apoptotic process (GO:0042981);; Biological Process: negative regulation of cellular process (GO:0048523);; 	--	--	--	C1q domain	Collagen alpha-1(VIII) chain (Precursor) GN=COL8A1 OS=Gallus gallus (Chicken) PE=3 SV=1	PREDICTED: uncharacterized protein LOC100007164 [Danio rerio]
dre-miR-133b-3p	ENSDARG00000054793	UUUGGUCCCCUUCAACCAGCUA	22	369.5977847	111.4404609	0	-1.729682533	down	--	--	Cellular Component: ER membrane protein complex (GO:0072546);; 	--	[S]	Function unknown 	--	ER membrane protein complex subunit 10 (Precursor) GN=emc10 OS=Danio rerio (Zebrafish) PE=2 SV=1	ER membrane protein complex subunit 10 isoform 1 precursor [Danio rerio]
dre-miR-133b-3p	ENSDARG00000059391	UUUGGUCCCCUUCAACCAGCUA	22	369.5977847	111.4404609	0	-1.729682533	down	--	--	Molecular Function: glycogenin glucosyltransferase activity (GO:0008466);; 	"K00750|0.0|dre:415152|gygl, zgc:86679"	[G]	Carbohydrate transport and metabolism 	Glycosyl transferase family 8	--	glycogenin 1b [Danio rerio] 
dre-miR-133b-3p	ENSDARG00000067713	UUUGGUCCCCUUCAACCAGCUA	22	369.5977847	111.4404609	0	-1.729682533	down	[UR]	--	Biological Process: cell communication (GO:0007154);; Molecular Function: phosphatidylinositol binding (GO:0035091);; 	--	[U]	"Intracellular trafficking, secretion, and vesicular transport "	WASP-binding domain of Sorting nexin protein;; PX domain;; Variant SH3 domain;; Variant SH3 domain;; SH3 domain	Sorting nexin-33 GN=snx33 OS=Xenopus laevis (African clawed frog) PE=2 SV=1	sorting nexin-18 [Danio rerio] 
dre-miR-133b-3p	ENSDARG00000069175	UUUGGUCCCCUUCAACCAGCUA	22	369.5977847	111.4404609	0	-1.729682533	down	[O]	"Posttranslational modification, protein turnover, chaperones "	Molecular Function: ATP binding (GO:0005524);; Molecular Function: nucleoside-triphosphatase activity (GO:0017111);; 	K12196|0.0|dre:100006838|ch73-81e6.1	[O]	"Posttranslational modification, protein turnover, chaperones "	ATPase family associated with various cellular activities (AAA);; Vps4 C terminal oligomerisation domain;; MIT (microtubule interacting and transport) domain;; AAA domain;; AAA domain (dynein-related subfamily);; IstB-like ATP binding protein;; TIP49 C-terminus;; Holliday junction DNA helicase ruvB N-terminus	Katanin p60 ATPase-containing subunit A-like 1 {ECO:0000255|HAMAP-Rule:MF_03024} GN=katnal1 OS=Danio rerio (Zebrafish) PE=2 SV=1	vacuolar protein sorting-associated protein 4B [Danio rerio] 
dre-miR-133b-3p	ENSDARG00000089734	UUUGGUCCCCUUCAACCAGCUA	22	369.5977847	111.4404609	0	-1.729682533	down	--	--	Biological Process: cell surface receptor signaling pathway (GO:0007166);; Cellular Component: membrane (GO:0016020);; 	--	--	--	Pentaxin family	--	"PREDICTED: mucin-2-like, partial [Danio rerio]"
dre-miR-133c-3p	ENSDARG00000008548	UUUGGUCCCUUUCAACCAGCUA	22	0.551227121	0.559299679	--	--	--	--	--	Molecular Function: GTPase activator activity (GO:0005096);; Molecular Function: phospholipid binding (GO:0005543);; Cellular Component: intracellular (GO:0005622);; Biological Process: signal transduction (GO:0007165);; Biological Process: positive regulation of GTPase activity (GO:0043547);; 	--	[T]	Signal transduction mechanisms 	RhoGAP domain;; Variant SH3 domain;; PH domain;; WW domain;; SH3 domain	Rho GTPase-activating protein 15 GN=ARHGAP15 OS=Gallus gallus (Chicken) PE=2 SV=1	Rho GTPase activating protein 12a [Danio rerio]
dre-miR-133c-3p	ENSDARG00000017673	UUUGGUCCCUUUCAACCAGCUA	22	0.551227121	0.559299679	--	--	--	--	--	Molecular Function: RNA binding (GO:0003723);; 	--	[AR]	--	KH domain;; KH domain;; KH domain;; KH domain	Insulin-like growth factor 2 mRNA-binding protein 3 GN=IGF2BP3 OS=Gallus gallus (Chicken) PE=2 SV=1	PREDICTED: RNA-binding protein Nova-1 isoform X1 [Danio rerio]
dre-miR-133c-3p	ENSDARG00000017722	UUUGGUCCCUUUCAACCAGCUA	22	0.551227121	0.559299679	--	--	--	--	--	--	"K04132|0.0|dre:100004742|cholinergic receptor, muscarinic 4-like"	[T]	Signal transduction mechanisms 	7 transmembrane receptor (rhodopsin family);; Serpentine type 7TM GPCR chemoreceptor Srsx	Muscarinic acetylcholine receptor M4 GN=CHRM4 OS=Gallus gallus (Chicken) PE=2 SV=1	PREDICTED: muscarinic acetylcholine receptor M4-like [Danio rerio]
dre-miR-133c-3p	ENSDARG00000030490	UUUGGUCCCUUUCAACCAGCUA	22	0.551227121	0.559299679	--	--	--	[Z]	Cytoskeleton 	Molecular Function: actin binding (GO:0003779);; Molecular Function: structural constituent of cytoskeleton (GO:0005200);; Molecular Function: phospholipid binding (GO:0005543);; Cellular Component: spectrin (GO:0008091);; Biological Process: embryonic hemopoiesis (GO:0035162);; Biological Process: erythrocyte development (GO:0048821);; 	"K06115|0.0|dre:58040|sptb, wu:fa09g12"	[Z]	Cytoskeleton 	Spectrin repeat;; Calponin homology (CH) domain;; Pleckstrin homology domain;; PH domain;; CAMSAP CH domain	Alpha-actinin-4 GN=ACTN4 OS=Gallus gallus (Chicken) PE=1 SV=1	"PREDICTED: spectrin beta chain, erythrocyte isoform X1 [Danio rerio] "
dre-miR-133c-3p	ENSDARG00000052881	UUUGGUCCCUUUCAACCAGCUA	22	0.551227121	0.559299679	--	--	--	[O]	"Posttranslational modification, protein turnover, chaperones "	Biological Process: negative regulation of transcription from RNA polymerase II promoter (GO:0000122);; Cellular Component: nucleus (GO:0005634);; Cellular Component: cytosol (GO:0005829);; Biological Process: protein folding (GO:0006457);; Biological Process: response to unfolded protein (GO:0006986);; Molecular Function: unfolded protein binding (GO:0051082);; 	"K09511|0.0|dre:569466|novel protein similar to vertebrate DnaJ (Hsp40) homolog, subfamily B, member 5 (DNAJB5)"	[O]	"Posttranslational modification, protein turnover, chaperones "	DnaJ domain;; DnaJ C terminal domain	DnaJ homolog subfamily B member 6-B GN=dnajb6-b OS=Xenopus laevis (African clawed frog) PE=2 SV=1	dnaJ homolog subfamily B member 5 [Danio rerio] 
dre-miR-133c-3p	ENSDARG00000054793	UUUGGUCCCUUUCAACCAGCUA	22	0.551227121	0.559299679	--	--	--	--	--	Cellular Component: ER membrane protein complex (GO:0072546);; 	--	[S]	Function unknown 	--	ER membrane protein complex subunit 10 (Precursor) GN=emc10 OS=Danio rerio (Zebrafish) PE=2 SV=1	ER membrane protein complex subunit 10 isoform 1 precursor [Danio rerio]
dre-miR-133c-3p	ENSDARG00000054849	UUUGGUCCCUUUCAACCAGCUA	22	0.551227121	0.559299679	--	--	--	[EH]	--	Biological Process: branched-chain amino acid biosynthetic process (GO:0009082);; Molecular Function: L-leucine transaminase activity (GO:0052654);; Molecular Function: L-valine transaminase activity (GO:0052655);; Molecular Function: L-isoleucine transaminase activity (GO:0052656);; 	"K00826|0.0|dre:436949|bcat2, wu:fb37h12, zgc:91919"	[E]	Amino acid transport and metabolism 	Aminotransferase class IV	--	"branched-chain-amino-acid aminotransferase, mitochondrial [Danio rerio] "
dre-miR-133c-3p	ENSDARG00000056978	UUUGGUCCCUUUCAACCAGCUA	22	0.551227121	0.559299679	--	--	--	--	--	Molecular Function: calcium ion binding (GO:0005509);; Cellular Component: mitochondrial inner membrane (GO:0005743);; Cellular Component: integral component of membrane (GO:0016021);; 	--	[S]	Function unknown 	LETM1-like protein	"LETM1 and EF-hand domain-containing protein 1, mitochondrial (Precursor) GN=letm1 OS=Danio rerio (Zebrafish) PE=3 SV=2"	"RecName: Full=LETM1 and EF-hand domain-containing protein 1, mitochondrial; AltName: Full=Leucine zipper-EF-hand-containing transmembrane protein 1; Flags: Precursor [Danio rerio]"
dre-miR-133c-3p	ENSDARG00000069175	UUUGGUCCCUUUCAACCAGCUA	22	0.551227121	0.559299679	--	--	--	[O]	"Posttranslational modification, protein turnover, chaperones "	Molecular Function: ATP binding (GO:0005524);; Molecular Function: nucleoside-triphosphatase activity (GO:0017111);; 	K12196|0.0|dre:100006838|ch73-81e6.1	[O]	"Posttranslational modification, protein turnover, chaperones "	ATPase family associated with various cellular activities (AAA);; Vps4 C terminal oligomerisation domain;; MIT (microtubule interacting and transport) domain;; AAA domain;; AAA domain (dynein-related subfamily);; IstB-like ATP binding protein;; TIP49 C-terminus;; Holliday junction DNA helicase ruvB N-terminus	Katanin p60 ATPase-containing subunit A-like 1 {ECO:0000255|HAMAP-Rule:MF_03024} GN=katnal1 OS=Danio rerio (Zebrafish) PE=2 SV=1	vacuolar protein sorting-associated protein 4B [Danio rerio] 
dre-miR-133c-3p	ENSDARG00000069673	UUUGGUCCCUUUCAACCAGCUA	22	0.551227121	0.559299679	--	--	--	--	--	Molecular Function: chitinase activity (GO:0004568);; Cellular Component: extracellular region (GO:0005576);; Cellular Component: lysosome (GO:0005764);; Biological Process: carbohydrate metabolic process (GO:0005975);; Biological Process: chitin catabolic process (GO:0006032);; 	--	[G]	Carbohydrate transport and metabolism 	Glycosyl hydrolases family 18	Chitinase domain-containing protein 1 (Precursor) GN=chid1 OS=Danio rerio (Zebrafish) PE=2 SV=1	chitinase domain-containing protein 1 precursor [Danio rerio] 
dre-miR-133c-3p	ENSDARG00000086204	UUUGGUCCCUUUCAACCAGCUA	22	0.551227121	0.559299679	--	--	--	--	--	Cellular Component: integral component of membrane (GO:0016021);; 	--	--	--	GSG1-like protein	Germ cell-specific gene 1-like protein GN=gsg1l OS=Danio rerio (Zebrafish) PE=2 SV=1	PREDICTED: germ cell-specific gene 1-like protein isoform X1 [Danio rerio]
dre-miR-133c-3p	ENSDARG00000092567	UUUGGUCCCUUUCAACCAGCUA	22	0.551227121	0.559299679	--	--	--	--	--	--	--	[W]	Extracellular structures 	Collagen triple helix repeat (20 copies);; Fibrillar collagen C-terminal domain	Collagen alpha-2(I) chain (Precursor) GN=col1a2 OS=Oncorhynchus mykiss (Rainbow trout) PE=2 SV=2	PREDICTED: fibril-forming collagen alpha chain [Danio rerio]
dre-miR-135a	--	UAUGGCUUUUUAUUCCUAUGUGA	23	28.52600352	19.43566383	--	--	--	--	--	--	--	--	--	--	--	--
dre-miR-135b-3p	--	AUAUAGGGAUGGAAGCCAUGCA	22	15.43435939	14.82144148	--	--	--	--	--	--	--	--	--	--	--	--
dre-miR-135b-5p	--	UAUGGCUUUUUAUUCCUAUCUG	22	126.5066243	117.1732826	--	--	--	--	--	--	--	--	--	--	--	--
dre-miR-135c	--	UAUGGCUUUCUAUUCCUAUGUG	22	285.8112623	230.9907672	--	--	--	--	--	--	--	--	--	--	--	--
dre-miR-137-3p	--	UUAUUGCUUAAGAAUACGCGUA	22	42.99571545	19.43566383	0	-1.145483314	down	--	--	--	--	--	--	--	--	--
dre-miR-137-5p	ENSDARG00000004060	ACGGGUAUUCUUGGGUGGAUAAUA	24	1.515874583	0.13982492	0.002680139	-3.43873832	down	--	--	"Molecular Function: DNA binding (GO:0003677);; Cellular Component: nucleus (GO:0005634);; Biological Process: negative regulation of transcription, DNA-templated (GO:0045892);; Molecular Function: protein dimerization activity (GO:0046983);; "	"K03729|0.0|dre:324413|bhlhe40, DEC1, bhlhb2, wu:fc28a06, wu:fm54h07, zgc:76913"	[K]	Transcription 	Hairy Orange;; Helix-loop-helix DNA-binding domain	Hairy and enhancer of split-related protein helt GN=helt OS=Danio rerio (Zebrafish) PE=2 SV=1	Bhlhe40 protein [Danio rerio] 
dre-miR-137-5p	ENSDARG00000022251	ACGGGUAUUCUUGGGUGGAUAAUA	24	1.515874583	0.13982492	0.002680139	-3.43873832	down	[R]	General function prediction only 	Molecular Function: nucleic acid binding (GO:0003676);; Molecular Function: metal ion binding (GO:0046872);; 	--	[R]	General function prediction only 	"Zinc finger, C2H2 type;; C2H2-type zinc finger;; Zinc-finger double domain"	Zinc finger protein Xfin OS=Xenopus laevis (African clawed frog) PE=1 SV=1	PREDICTED: zinc finger protein 536 isoform X2 [Danio rerio]
dre-miR-137-5p	ENSDARG00000025566	ACGGGUAUUCUUGGGUGGAUAAUA	24	1.515874583	0.13982492	0.002680139	-3.43873832	down	--	--	Biological Process: transport (GO:0006810);; Cellular Component: integral component of membrane (GO:0016021);; 	--	[C]	Energy production and conversion 	Mitochondrial carrier protein	Calcium-binding mitochondrial carrier protein SCaMC-2-A GN=slc25a25a OS=Danio rerio (Zebrafish) PE=2 SV=1	solute carrier family 25 member 3 [Danio rerio] 
dre-miR-137-5p	ENSDARG00000042525	ACGGGUAUUCUUGGGUGGAUAAUA	24	1.515874583	0.13982492	0.002680139	-3.43873832	down	--	--	"Molecular Function: DNA binding (GO:0003677);; Cellular Component: nucleus (GO:0005634);; Biological Process: regulation of transcription, DNA-templated (GO:0006355);; Biological Process: multicellular organismal development (GO:0007275);; Molecular Function: metal ion binding (GO:0046872);; Molecular Function: protein dimerization activity (GO:0046983);; "	"K09103|0.0|dre:30692|coe2, Zcoe2"	[K]	Transcription 	IPT/TIG domain	Transcription factor COE2 GN=coe2 OS=Danio rerio (Zebrafish) PE=2 SV=1	Coe2 protein [Danio rerio]
dre-miR-137-5p	ENSDARG00000053459	ACGGGUAUUCUUGGGUGGAUAAUA	24	1.515874583	0.13982492	0.002680139	-3.43873832	down	--	--	Biological Process: negative regulation of transcription from RNA polymerase II promoter (GO:0000122);; Molecular Function: DNA binding (GO:0003677);; Molecular Function: transcription corepressor activity (GO:0003714);; Cellular Component: nucleoplasm (GO:0005654);; Cellular Component: cytoplasm (GO:0005737);; Biological Process: apoptotic process (GO:0006915);; Molecular Function: zinc ion binding (GO:0008270);; Cellular Component: PcG protein complex (GO:0031519);; Biological Process: histone H2A monoubiquitination (GO:0035518);; 	"K11469|9e-93|dre:497613|rybpb, Dedaf, zgc:153842"	[K]	Transcription 	Zn-finger in Ran binding protein and others	RING1 and YY1-binding protein B GN=rybpb OS=Danio rerio (Zebrafish) PE=2 SV=1	RING1 and YY1-binding protein B [Danio rerio] 
dre-miR-137-5p	ENSDARG00000061784	ACGGGUAUUCUUGGGUGGAUAAUA	24	1.515874583	0.13982492	0.002680139	-3.43873832	down	--	--	Molecular Function: GTPase activator activity (GO:0005096);; Molecular Function: phospholipid binding (GO:0005543);; Cellular Component: intracellular (GO:0005622);; Biological Process: signal transduction (GO:0007165);; 	--	[T]	Signal transduction mechanisms 	RhoGAP domain;; PH domain	Rho GTPase-activating protein 21 GN=arhgap21 OS=Xenopus tropicalis (Western clawed frog) PE=2 SV=1	rho GTPase-activating protein 25 [Danio rerio]
dre-miR-137-5p	ENSDARG00000063519	ACGGGUAUUCUUGGGUGGAUAAUA	24	1.515874583	0.13982492	0.002680139	-3.43873832	down	--	--	Molecular Function: phospholipid binding (GO:0005543);; 	--	--	--	PH domain	Pleckstrin homology domain-containing family B member 2 GN=PLEKHB2 OS=Gallus gallus (Chicken) PE=2 SV=1	LOC566659 protein [Danio rerio]
dre-miR-137-5p	ENSDARG00000076416	ACGGGUAUUCUUGGGUGGAUAAUA	24	1.515874583	0.13982492	0.002680139	-3.43873832	down	--	--	--	--	--	--	Apx/Shroom domain ASD2;; Apx/Shroom domain ASD1	Protein Shroom2 GN=shroom2 OS=Xenopus tropicalis (Western clawed frog) PE=2 SV=1	"Protein Shroom2, partial [Opisthocomus hoazin]"
dre-miR-137-5p	ENSDARG00000078770	ACGGGUAUUCUUGGGUGGAUAAUA	24	1.515874583	0.13982492	0.002680139	-3.43873832	down	[I]	Lipid transport and metabolism 	"Molecular Function: transferase activity, transferring acyl groups (GO:0016746);; Biological Process: cellular lipid metabolic process (GO:0044255);; "	--	[I]	Lipid transport and metabolism 	Acyltransferase	--	PREDICTED: dihydroxyacetone phosphate acyltransferase isoform X1 [Danio rerio]
dre-miR-137-5p	ENSDARG00000086462	ACGGGUAUUCUUGGGUGGAUAAUA	24	1.515874583	0.13982492	0.002680139	-3.43873832	down	[T]	Signal transduction mechanisms 	--	K04458|2e-142|mdo:100015968|PTPRR	[T]	Signal transduction mechanisms 	Protein-tyrosine phosphatase	Tyrosine-protein phosphatase non-receptor type 11 GN=PTPN11 OS=Gallus gallus (Chicken) PE=2 SV=1	"PREDICTED: receptor-type tyrosine-protein phosphatase R, partial [Danio rerio]"
dre-miR-137-5p	ENSDARG00000088943	ACGGGUAUUCUUGGGUGGAUAAUA	24	1.515874583	0.13982492	0.002680139	-3.43873832	down	--	--	Molecular Function: phospholipid binding (GO:0005543);; 	--	--	--	PH domain	Pleckstrin homology domain-containing family B member 2 GN=PLEKHB2 OS=Gallus gallus (Chicken) PE=2 SV=1	PREDICTED: pleckstrin homology domain-containing family B member 1 isoform X2 [Danio rerio]
dre-miR-137-5p	ENSDARG00000094191	ACGGGUAUUCUUGGGUGGAUAAUA	24	1.515874583	0.13982492	0.002680139	-3.43873832	down	[R]	General function prediction only 	--	"K14302|0.0|dre:436892|nup37, zgc:92259"	[R]	General function prediction only 	"WD domain, G-beta repeat"	Katanin p80 WD40 repeat-containing subunit B1 {ECO:0000255|HAMAP-Rule:MF_03022} OS=Gallus gallus (Chicken) PE=2 SV=2	nucleoporin Nup37 [Danio rerio] 
dre-miR-138-3p	--	GCUAUUUCACAACACCAGGGU	21	1.515874583	1.118599357	--	--	--	--	--	--	--	--	--	--	--	--
dre-miR-138-5p	ENSDARG00000012025	AGCUGGUGUUGUGAAUCAGGCC	22	46.8543053	36.77395386	--	--	--	--	--	Biological Process: patterning of blood vessels (GO:0001569);; Biological Process: muscle organ development (GO:0007517);; Cellular Component: integral component of membrane (GO:0016021);; Molecular Function: heparan sulfate 6-O-sulfotransferase activity (GO:0017095);; Biological Process: cell differentiation (GO:0030154);; Biological Process: embryonic eye morphogenesis (GO:0048048);; 	"K08102|0.0|dre:378450|hs6st2, fb80f12, hs6st, wu:fb80f12"	[MG]	--	Sulfotransferase family	Heparan-sulfate 6-O-sulfotransferase 2 GN=hs6st2 OS=Danio rerio (Zebrafish) PE=2 SV=2	RecName: Full=Heparan-sulfate 6-O-sulfotransferase 2; Short=HS 6-OST-2; Short=HS6ST-2 [Danio rerio] 
dre-miR-138-5p	ENSDARG00000013544	AGCUGGUGUUGUGAAUCAGGCC	22	46.8543053	36.77395386	--	--	--	[RTKL]	--	Molecular Function: protein kinase C activity (GO:0004697);; Molecular Function: ATP binding (GO:0005524);; Molecular Function: phospholipid binding (GO:0005543);; Cellular Component: intracellular (GO:0005622);; Biological Process: protein phosphorylation (GO:0006468);; Biological Process: intracellular signal transduction (GO:0035556);; Molecular Function: metal ion binding (GO:0046872);; 	--	[T]	Signal transduction mechanisms 	Protein kinase domain;; Protein tyrosine kinase;; Kinase-like	Serine/threonine-protein kinase H1 homolog GN=pskh1 OS=Danio rerio (Zebrafish) PE=2 SV=2	zgc:175248 [Danio rerio] 
dre-miR-138-5p	ENSDARG00000014091	AGCUGGUGUUGUGAAUCAGGCC	22	46.8543053	36.77395386	--	--	--	[R]	General function prediction only 	Biological Process: negative regulation of transcription from RNA polymerase II promoter (GO:0000122);; Molecular Function: nucleic acid binding (GO:0003676);; Cellular Component: nucleus (GO:0005634);; Biological Process: pectoral fin development (GO:0033339);; Biological Process: pronephric glomerulus morphogenesis (GO:0035775);; Biological Process: pronephric proximal tubule development (GO:0035776);; Biological Process: pronephric distal tubule development (GO:0035777);; Biological Process: pronephric nephron tubule epithelial cell differentiation (GO:0035778);; Biological Process: angioblast cell differentiation (GO:0035779);; Molecular Function: metal ion binding (GO:0046872);; Biological Process: mesendoderm development (GO:0048382);; Biological Process: intermediate mesoderm development (GO:0048389);; 	"K09215|4e-169|dre:450059|osr1, zgc:101674"	[R]	General function prediction only 	"Zinc-finger double domain;; Zinc finger, C2H2 type;; C2H2-type zinc finger"	Protein odd-skipped-related 1 {ECO:0000312|EMBL:AAH83241.1} OS=Danio rerio (Zebrafish) PE=2 SV=1	protein odd-skipped-related 1 [Danio rerio] 
dre-miR-138-5p	ENSDARG00000031768	AGCUGGUGUUGUGAAUCAGGCC	22	46.8543053	36.77395386	--	--	--	--	--	Molecular Function: steroid hormone receptor activity (GO:0003707);; Molecular Function: thyroid hormone receptor activity (GO:0004887);; Cellular Component: nucleus (GO:0005634);; Biological Process: regulation of transcription from RNA polymerase II promoter (GO:0006357);; Molecular Function: zinc ion binding (GO:0008270);; Biological Process: intracellular receptor signaling pathway (GO:0030522);; Biological Process: steroid hormone mediated signaling pathway (GO:0043401);; Molecular Function: sequence-specific DNA binding (GO:0043565);; 	"K08532|0.0|dre:564951|roraa, RORalpha-B, gb:dq017624, rora2"	[K]	Transcription 	"Zinc finger, C4 type (two domains);; Ligand-binding domain of nuclear hormone receptor"	Retinoic acid receptor beta (Fragment) GN=RARB OS=Notophthalmus viridescens (Eastern newt) PE=3 SV=1	nuclear receptor ROR-alpha [Danio rerio] 
dre-miR-138-5p	ENSDARG00000033727	AGCUGGUGUUGUGAAUCAGGCC	22	46.8543053	36.77395386	--	--	--	--	--	--	"K05425|0.0|dre:445373|il12ba, IL-12_p40, MGC152789, il12b, il12p40.b, zgc:152789"	--	--	Cytokine interleukin-12p40 C-terminus	--	TPA: interleukin 12 p40.b [Danio rerio]
dre-miR-138-5p	ENSDARG00000035595	AGCUGGUGUUGUGAAUCAGGCC	22	46.8543053	36.77395386	--	--	--	[S]	Function unknown 	Molecular Function: ATP binding (GO:0005524);; Cellular Component: integral component of membrane (GO:0016021);; Biological Process: protein adenylylation (GO:0018117);; Molecular Function: protein adenylyltransferase activity (GO:0070733);; 	--	[R]	General function prediction only 	Fic/DOC family;; TPR repeat	Adenosine monophosphate-protein transferase FICD GN=ficd OS=Danio rerio (Zebrafish) PE=2 SV=1	adenosine monophosphate-protein transferase FICD [Danio rerio] 
dre-miR-138-5p	ENSDARG00000038442	AGCUGGUGUUGUGAAUCAGGCC	22	46.8543053	36.77395386	--	--	--	--	--	Biological Process: angiogenesis (GO:0001525);; Biological Process: vasculogenesis (GO:0001570);; Molecular Function: phosphatidylinositol phospholipase C activity (GO:0004435);; Molecular Function: signal transducer activity (GO:0004871);; Molecular Function: calcium ion binding (GO:0005509);; Molecular Function: phospholipid binding (GO:0005543);; Cellular Component: intracellular (GO:0005622);; Biological Process: regulation of heart contraction (GO:0008016);; Biological Process: phospholipid catabolic process (GO:0009395);; Biological Process: granulocyte differentiation (GO:0030851);; Biological Process: fin regeneration (GO:0031101);; Biological Process: regulation of angioblast cell migration involved in selective angioblast sprouting (GO:0035477);; Biological Process: intracellular signal transduction (GO:0035556);; Biological Process: artery morphogenesis (GO:0048844);; Biological Process: hematopoietic stem cell differentiation (GO:0060218);; 	"K05859|0.0|dre:373867|plcg1, fj46f04, wu:fj46f04, wu:fj57a05"	[I]	Lipid transport and metabolism 	"Phosphatidylinositol-specific phospholipase C, X domain;; SH2 domain;; Phosphatidylinositol-specific phospholipase C, Y domain;; PH domain;; SH3 domain;; Variant SH3 domain;; C2 domain;; Phosphoinositide-specific phospholipase C, efhand-like;; Variant SH3 domain"	"1-phosphatidylinositol 4,5-bisphosphate phosphodiesterase delta-3-A GN=plcd3a OS=Danio rerio (Zebrafish) PE=2 SV=1"	"1-phosphatidylinositol 4,5-bisphosphate phosphodiesterase gamma-1 [Danio rerio] "
dre-miR-138-5p	ENSDARG00000040678	AGCUGGUGUUGUGAAUCAGGCC	22	46.8543053	36.77395386	--	--	--	--	--	--	--	[S]	Function unknown 	Coiled-coil domain-containing protein (DUF2037)	Coiled-coil domain-containing protein 93 GN=CCDC93 OS=Gallus gallus (Chicken) PE=2 SV=1	coiled-coil domain-containing protein 93 [Danio rerio] 
dre-miR-138-5p	ENSDARG00000041359	AGCUGGUGUUGUGAAUCAGGCC	22	46.8543053	36.77395386	--	--	--	--	--	Molecular Function: DNA binding (GO:0003677);; 	--	[L]	"Replication, recombination and repair "	BED zinc finger	--	PREDICTED: uncharacterized protein LOC569044 isoform X1 [Danio rerio]
dre-miR-138-5p	ENSDARG00000042642	AGCUGGUGUUGUGAAUCAGGCC	22	46.8543053	36.77395386	--	--	--	--	--	Cellular Component: nucleolus (GO:0005730);; Biological Process: mRNA processing (GO:0006397);; Biological Process: cell cycle (GO:0007049);; Biological Process: RNA splicing (GO:0008380);; 	--	[A]	RNA processing and modification 	--	Pre-mRNA-splicing regulator WTAP GN=wtap OS=Danio rerio (Zebrafish) PE=2 SV=1	pre-mRNA-splicing regulator WTAP [Danio rerio] 
dre-miR-138-5p	ENSDARG00000052947	AGCUGGUGUUGUGAAUCAGGCC	22	46.8543053	36.77395386	--	--	--	--	--	"Molecular Function: sequence-specific DNA binding transcription factor activity (GO:0003700);; Cellular Component: nucleus (GO:0005634);; Biological Process: regulation of transcription, DNA-templated (GO:0006355);; Biological Process: gastrulation (GO:0007369);; Biological Process: endocrine pancreas development (GO:0031018);; Molecular Function: sequence-specific DNA binding (GO:0043565);; "	--	[K]	Transcription 	Homeobox KN domain;; Homeobox domain	Iroquois-class homeodomain protein irx-3 OS=Xenopus tropicalis (Western clawed frog) PE=2 SV=1	Irx3a protein [Danio rerio] 
dre-miR-138-5p	ENSDARG00000053101	AGCUGGUGUUGUGAAUCAGGCC	22	46.8543053	36.77395386	--	--	--	--	--	Cellular Component: spliceosomal complex (GO:0005681);; Biological Process: mRNA processing (GO:0006397);; Biological Process: RNA splicing (GO:0008380);; 	"K12850|4e-121|dre:406810|prpf38b, wu:fc43b05, zgc:63496"	[R]	General function prediction only 	PRP38 family	Pre-mRNA-splicing factor 38B GN=prpf38b OS=Danio rerio (Zebrafish) PE=2 SV=1	pre-mRNA-splicing factor 38B [Danio rerio] 
dre-miR-138-5p	ENSDARG00000056679	AGCUGGUGUUGUGAAUCAGGCC	22	46.8543053	36.77395386	--	--	--	--	--	Molecular Function: ATP binding (GO:0005524);; Molecular Function: zinc ion binding (GO:0008270);; 	--	[D]	"Cell cycle control, cell division, chromosome partitioning "	"CW-type Zinc Finger;; Histidine kinase-, DNA gyrase B-, and HSP90-like ATPase"	--	MORC family CW-type zinc finger protein 3 [Danio rerio] 
dre-miR-138-5p	ENSDARG00000057683	AGCUGGUGUUGUGAAUCAGGCC	22	46.8543053	36.77395386	--	--	--	[L]	"Replication, recombination and repair "	Molecular Function: single-stranded DNA binding (GO:0003697);; Molecular Function: ATP-dependent DNA helicase activity (GO:0004003);; Molecular Function: ATP binding (GO:0005524);; Cellular Component: nucleus (GO:0005634);; Biological Process: DNA unwinding involved in DNA replication (GO:0006268);; Biological Process: DNA replication initiation (GO:0006270);; Cellular Component: MCM complex (GO:0042555);; Molecular Function: identical protein binding (GO:0042802);; 	"K02542|0.0|dre:100329673|MCM6 minichromosome maintenance deficient 6, mitotin-like"	[L]	"Replication, recombination and repair "	"MCM2/3/5 family;; MCM N-terminal domain;; Magnesium chelatase, subunit ChlI;; ATPase family associated with various cellular activities (AAA);; AAA domain (dynein-related subfamily)"	Zygotic DNA replication licensing factor mcm6 OS=Xenopus tropicalis (Western clawed frog) PE=2 SV=1	DNA replication licensing factor MCM6 [Danio rerio] 
dre-miR-138-5p	ENSDARG00000061835	AGCUGGUGUUGUGAAUCAGGCC	22	46.8543053	36.77395386	--	--	--	--	--	--	--	--	--	Zona pellucida-like domain	Zona pellucida-like domain-containing protein 1 (Precursor) GN=zpld1 OS=Xenopus laevis (African clawed frog) PE=2 SV=1	PREDICTED: zona pellucida-like domain-containing protein 1 [Danio rerio]
dre-miR-138-5p	ENSDARG00000062101	AGCUGGUGUUGUGAAUCAGGCC	22	46.8543053	36.77395386	--	--	--	--	--	--	--	--	--	Intermediate filament protein	Neurofilament light polypeptide GN=NEFL OS=Coturnix coturnix japonica (Japanese quail) PE=3 SV=3	PREDICTED: intermediate filament family orphan 2-like isoform X2 [Danio rerio]
dre-miR-138-5p	ENSDARG00000062174	AGCUGGUGUUGUGAAUCAGGCC	22	46.8543053	36.77395386	--	--	--	--	--	Molecular Function: voltage-gated calcium channel activity (GO:0005245);; Cellular Component: voltage-gated calcium channel complex (GO:0005891);; Biological Process: epiboly involved in gastrulation with mouth forming second (GO:0055113);; Biological Process: calcium ion transmembrane transport (GO:0070588);; 	--	[PT]	--	Guanylate kinase;; Voltage gated calcium channel subunit beta domain 4Aa N terminal	--	"calcium channel, voltage-dependent, beta 4b subunit isoform 2 [Danio rerio] "
dre-miR-138-5p	ENSDARG00000063299	AGCUGGUGUUGUGAAUCAGGCC	22	46.8543053	36.77395386	--	--	--	--	--	--	--	--	--	Piccolo Zn-finger;; C2 domain;; PDZ domain (Also known as DHR or GLGF)	Protein piccolo (Fragment) GN=PCLO OS=Gallus gallus (Chicken) PE=2 SV=1	PREDICTED: protein piccolo isoform X6 [Danio rerio]
dre-miR-138-5p	ENSDARG00000071547	AGCUGGUGUUGUGAAUCAGGCC	22	46.8543053	36.77395386	--	--	--	--	--	Cellular Component: nucleus (GO:0005634);; Biological Process: cell cycle arrest (GO:0007050);; 	K10141|3e-143|gga:422211|hypothetical LOC422211	[S]	Function unknown 	PA26 p53-induced protein (sestrin);; Carboxymuconolactone decarboxylase family	Sestrin-1 GN=sesn1 OS=Xenopus laevis (African clawed frog) PE=2 SV=1	PREDICTED: sestrin-3-like [Danio rerio]
dre-miR-138-5p	ENSDARG00000071683	AGCUGGUGUUGUGAAUCAGGCC	22	46.8543053	36.77395386	--	--	--	--	--	Molecular Function: nucleic acid binding (GO:0003676);; Molecular Function: zinc ion binding (GO:0008270);; 	--	[R]	General function prediction only 	DZF domain;; Zinc-finger of C2H2 type;; Zinc-finger double-stranded RNA-binding	Zinc finger RNA-binding protein GN=zfr OS=Danio rerio (Zebrafish) PE=2 SV=2	PREDICTED: zinc finger RNA-binding protein 2 isoform X1 [Danio rerio]
dre-miR-138-5p	ENSDARG00000075248	AGCUGGUGUUGUGAAUCAGGCC	22	46.8543053	36.77395386	--	--	--	--	--	--	--	--	--	Immunoglobulin V-set domain;; Immunoglobulin I-set domain;; Immunoglobulin domain;; Immunoglobulin domain;; Alphaherpesvirus glycoprotein E;; Natural killer cell receptor 2B4;; Immunoglobulin domain;; Alphaherpesvirus glycoprotein I	--	uncharacterized protein LOC100003819 precursor [Danio rerio] 
dre-miR-138-5p	ENSDARG00000077935	AGCUGGUGUUGUGAAUCAGGCC	22	46.8543053	36.77395386	--	--	--	--	--	--	--	--	--	--	Reelin (Fragment) GN=RELN OS=Gallus gallus (Chicken) PE=2 SV=1	reelin precursor [Danio rerio] 
dre-miR-138-5p	ENSDARG00000078084	AGCUGGUGUUGUGAAUCAGGCC	22	46.8543053	36.77395386	--	--	--	[CR]	--	Molecular Function: zinc ion binding (GO:0008270);; Molecular Function: oxidoreductase activity (GO:0016491);; Biological Process: oxidation-reduction process (GO:0055114);; 	K10133|0.0|dre:796473|vesicle amine transport protein 1-like	[CR]	--	Zinc-binding dehydrogenase;; Zinc-binding dehydrogenase;; Alcohol dehydrogenase GroES-like domain	Synaptic vesicle membrane protein VAT-1 homolog OS=Danio rerio (Zebrafish) PE=2 SV=1	PREDICTED: quinone oxidoreductase PIG3 [Danio rerio]
dre-miR-138-5p	ENSDARG00000078094	AGCUGGUGUUGUGAAUCAGGCC	22	46.8543053	36.77395386	--	--	--	--	--	--	--	--	--	Lipase maturation factor	Lipase maturation factor 2 GN=LMF2 OS=Gallus gallus (Chicken) PE=2 SV=2	lipase maturation factor 2 [Danio rerio] 
dre-miR-138-5p	ENSDARG00000079397	AGCUGGUGUUGUGAAUCAGGCC	22	46.8543053	36.77395386	--	--	--	--	--	Molecular Function: diacylglycerol kinase activity (GO:0004143);; Cellular Component: nucleolus (GO:0005730);; Cellular Component: cytosol (GO:0005829);; Biological Process: protein kinase C-activating G-protein coupled receptor signaling pathway (GO:0007205);; Biological Process: retina layer formation (GO:0010842);; Biological Process: photoreceptor cell development (GO:0042461);; 	--	[IT]	--	Diacylglycerol kinase catalytic domain	--	ceramide kinase-like protein [Danio rerio] 
dre-miR-138-5p	ENSDARG00000079665	AGCUGGUGUUGUGAAUCAGGCC	22	46.8543053	36.77395386	--	--	--	--	--	--	--	[S]	Function unknown 	7 transmembrane sweet-taste receptor of 3 GCPR	--	PREDICTED: probable G-protein coupled receptor 158 [Danio rerio]
dre-miR-138-5p	ENSDARG00000087611	AGCUGGUGUUGUGAAUCAGGCC	22	46.8543053	36.77395386	--	--	--	--	--	--	--	--	--	Domain of unknown function (DUF4481)	--	PREDICTED: transmembrane protein C9orf91 homolog [Danio rerio] 
dre-miR-138-5p	ENSDARG00000089082	AGCUGGUGUUGUGAAUCAGGCC	22	46.8543053	36.77395386	--	--	--	[L]	"Replication, recombination and repair "	--	--	--	--	Integrase core domain;; Reverse transcriptase (RNA-dependent DNA polymerase);; Integrase core domain	--	PREDICTED: uncharacterized protein LOC103462836 [Poecilia reticulata]
dre-miR-138-5p	ENSDARG00000089190	AGCUGGUGUUGUGAAUCAGGCC	22	46.8543053	36.77395386	--	--	--	[R]	General function prediction only 	--	--	[R]	General function prediction only 	Ankyrin repeats (3 copies);; Ankyrin repeat;; Ankyrin repeats (many copies);; Ankyrin repeat;; Ankyrin repeats (many copies);; TPR repeat;; Tetratricopeptide repeat;; Tetratricopeptide repeat;; Tetratricopeptide repeat	Kinase D-interacting substrate of 220 kDa OS=Danio rerio (Zebrafish) PE=2 SV=2	PREDICTED: protein TANC1-like isoform X2 [Danio rerio]
dre-miR-138-5p	ENSDARG00000089358	AGCUGGUGUUGUGAAUCAGGCC	22	46.8543053	36.77395386	--	--	--	--	--	--	--	--	--	--	--	PREDICTED: uncharacterized protein LOC104967176 [Notothenia coriiceps]
dre-miR-138-5p	ENSDARG00000090687	AGCUGGUGUUGUGAAUCAGGCC	22	46.8543053	36.77395386	--	--	--	[DZ]	--	--	K11494|0.0|tgu:100224365|regulator of chromosome condensation (RCC1) and BTB (POZ) domain containing protein 2	[S]	Function unknown 	Regulator of chromosome condensation (RCC1) repeat;; Regulator of chromosome condensation (RCC1) repeat;; BTB/POZ domain;; BTB And C-terminal Kelch	Protein RCC2 homolog GN=rcc2 OS=Xenopus laevis (African clawed frog) PE=2 SV=1	PREDICTED: RCC1 and BTB domain-containing protein 2 isoform X1 [Danio rerio]
dre-miR-138-5p	ENSDARG00000090749	AGCUGGUGUUGUGAAUCAGGCC	22	46.8543053	36.77395386	--	--	--	--	--	--	--	--	--	Lectin C-type domain	--	PREDICTED: macrophage mannose receptor 1-like [Danio rerio]
dre-miR-138-5p	ENSDARG00000095333	AGCUGGUGUUGUGAAUCAGGCC	22	46.8543053	36.77395386	--	--	--	--	--	--	--	--	--	Neurexophilin;; Filamin/ABP280 repeat	NXPE family member 3 (Precursor) GN=nxpe3 OS=Danio rerio (Zebrafish) PE=2 SV=1	PREDICTED: NXPE family member 3-like [Danio rerio]
dre-miR-1388-3p	ENSDARG00000002831	AUCUCAGGUUCGUCAGCCCAUG	22	93.84641738	177.1581732	--	--	--	--	--	Molecular Function: extracellular matrix structural constituent (GO:0005201);; Cellular Component: collagen (GO:0005581);; 	--	[W]	Extracellular structures 	Collagen triple helix repeat (20 copies);; C-terminal tandem repeated domain in type 4 procollagen	Collagen alpha-1(XXVII) chain B (Precursor) GN=col27a1b OS=Danio rerio (Zebrafish) PE=2 SV=1	PREDICTED: collagen alpha-4(IV) chain isoform X1 [Danio rerio]
dre-miR-1388-3p	ENSDARG00000003903	AUCUCAGGUUCGUCAGCCCAUG	22	93.84641738	177.1581732	--	--	--	--	--	Molecular Function: hyaluronic acid binding (GO:0005540);; Biological Process: cell adhesion (GO:0007155);; Molecular Function: identical protein binding (GO:0042802);; 	"K06851|0.0|dre:558291|hapln2, fj51g03, si:dkey-235h8.3, wu:fj51g03"	--	--	Extracellular link domain;; Immunoglobulin V-set domain	Hyaluronan and proteoglycan link protein 1 (Precursor) GN=HAPLN1 OS=Gallus gallus (Chicken) PE=1 SV=1	Hyaluronan and proteoglycan link protein 2 [Danio rerio] 
dre-miR-1388-3p	ENSDARG00000010297	AUCUCAGGUUCGUCAGCCCAUG	22	93.84641738	177.1581732	--	--	--	[R]	General function prediction only 	Molecular Function: Rab GTPase activator activity (GO:0005097);; Biological Process: positive regulation of Rab GTPase activity (GO:0032851);; 	--	[R]	General function prediction only 	Rab-GTPase-TBC domain;; Kinesin protein;; Phosphotyrosine interaction domain (PTB/PID)	Rab GTPase-activating protein 1-like OS=Gallus gallus (Chicken) PE=2 SV=1	PREDICTED: rab GTPase-activating protein 1 [Danio rerio]
dre-miR-1388-3p	ENSDARG00000017255	AUCUCAGGUUCGUCAGCCCAUG	22	93.84641738	177.1581732	--	--	--	--	--	Biological Process: transport (GO:0006810);; Cellular Component: integral component of membrane (GO:0016021);; 	--	[U]	"Intracellular trafficking, secretion, and vesicular transport "	emp24/gp25L/p24 family/GOLD	Transmembrane emp24 domain-containing protein 1 (Precursor) GN=tmed1 OS=Xenopus tropicalis (Western clawed frog) PE=2 SV=1	interleukin 1 receptor-like 1 ligand precursor [Danio rerio] 
dre-miR-1388-3p	ENSDARG00000025285	AUCUCAGGUUCGUCAGCCCAUG	22	93.84641738	177.1581732	--	--	--	--	--	Cellular Component: gap junction (GO:0005921);; Molecular Function: voltage-gated channel activity (GO:0022832);; Cellular Component: cytoplasmic vesicle (GO:0031410);; Cellular Component: ruffle membrane (GO:0032587);; Biological Process: regulation of transport (GO:0051049);; Molecular Function: gap junction hemi-channel activity (GO:0055077);; Biological Process: transmembrane transport (GO:0055085);; 	"K03443|0.0|dre:393890|panx1, MGC55631, zgc:55631"	--	--	Innexin	--	pannexin-1 [Danio rerio] 
dre-miR-1388-3p	ENSDARG00000042827	AUCUCAGGUUCGUCAGCCCAUG	22	93.84641738	177.1581732	--	--	--	--	--	Molecular Function: cysteamine dioxygenase activity (GO:0047800);; Biological Process: oxidation-reduction process (GO:0055114);; 	--	[S]	Function unknown 	Protein of unknown function (DUF1637)	--	2-aminoethanethiol (cysteamine) dioxygenase a [Danio rerio] 
dre-miR-1388-3p	ENSDARG00000045399	AUCUCAGGUUCGUCAGCCCAUG	22	93.84641738	177.1581732	--	--	--	[O]	"Posttranslational modification, protein turnover, chaperones "	Molecular Function: ATP binding (GO:0005524);; Cellular Component: cytoplasm (GO:0005737);; Biological Process: protein folding (GO:0006457);; Molecular Function: unfolded protein binding (GO:0051082);; 	"K09497|0.0|dre:322258|cct5, wu:fb54h08"	[O]	"Posttranslational modification, protein turnover, chaperones "	TCP-1/cpn60 chaperonin family	T-complex protein 1 subunit delta GN=cct4 OS=Takifugu rubripes (Japanese pufferfish) PE=2 SV=1	T-complex protein 1 subunit epsilon [Danio rerio] 
dre-miR-1388-3p	ENSDARG00000055753	AUCUCAGGUUCGUCAGCCCAUG	22	93.84641738	177.1581732	--	--	--	[R]	General function prediction only 	Cellular Component: nucleus (GO:0005634);; Cellular Component: chromosome (GO:0005694);; Molecular Function: zinc ion binding (GO:0008270);; Biological Process: peptidyl-lysine methylation (GO:0018022);; Molecular Function: histone-lysine N-methyltransferase activity (GO:0018024);; Biological Process: histone lysine methylation (GO:0034968);; 	"K11419|0.0|dre:326906|suv39h1b, fe47h06, wu:fb18a10, wu:fe47h06, zgc:136593"	[BK]	--	SET domain;; Pre-SET motif;; Chromo (CHRromatin Organisation MOdifier) domain	Histone-lysine N-methyltransferase SUV39H1 GN=suv39h1 OS=Xenopus laevis (African clawed frog) PE=2 SV=1	histone-lysine N-methyltransferase SUV39H1 [Danio rerio]
dre-miR-1388-3p	ENSDARG00000056218	AUCUCAGGUUCGUCAGCCCAUG	22	93.84641738	177.1581732	--	--	--	[RTKL]	--	Molecular Function: protein serine/threonine kinase activity (GO:0004674);; Molecular Function: small GTPase regulator activity (GO:0005083);; Molecular Function: ATP binding (GO:0005524);; Biological Process: protein phosphorylation (GO:0006468);; Biological Process: regulation of cell shape (GO:0008360);; Biological Process: regulation of catalytic activity (GO:0050790);; Biological Process: convergent extension involved in gastrulation (GO:0060027);; 	"K08840|0.0|dre:325042|tnika, fc52d11, msn, tnikl, wu:fc52d11, zgc:63535"	[T]	Signal transduction mechanisms 	Protein kinase domain;; CNH domain;; Protein tyrosine kinase;; Kinase-like	Serine/threonine-protein kinase 4 18kDa subunit GN=stk4 OS=Xenopus tropicalis (Western clawed frog) PE=2 SV=1	PREDICTED: TRAF2 and NCK interacting kinase a isoform X4 [Danio rerio]
dre-miR-1388-3p	ENSDARG00000056563	AUCUCAGGUUCGUCAGCCCAUG	22	93.84641738	177.1581732	--	--	--	--	--	--	--	--	--	"RNA recognition motif. (a.k.a. RRM, RBD, or RNP domain)"	--	PREDICTED: peroxisome proliferator-activated receptor gamma coactivator 1-beta [Danio rerio]
dre-miR-1388-3p	ENSDARG00000059347	AUCUCAGGUUCGUCAGCCCAUG	22	93.84641738	177.1581732	--	--	--	--	--	Molecular Function: calcium ion binding (GO:0005509);; 	--	[T]	Signal transduction mechanisms 	EF-hand domain pair;; EF hand;; EF-hand domain;; EF-hand domain pair	Calmodulin-like protein 4 GN=calml4 OS=Xenopus tropicalis (Western clawed frog) PE=2 SV=1	PREDICTED: calmodulin-like protein 4 [Danio rerio]
dre-miR-1388-3p	ENSDARG00000063627	AUCUCAGGUUCGUCAGCCCAUG	22	93.84641738	177.1581732	--	--	--	[R]	General function prediction only 	"Biological Process: maturation of LSU-rRNA from tricistronic rRNA transcript (SSU-rRNA, 5.8S rRNA, LSU-rRNA) (GO:0000463);; Cellular Component: nucleoplasm (GO:0005654);; Biological Process: regulation of cell cycle (GO:0051726);; Cellular Component: PeBoW complex (GO:0070545);; "	--	[J]	"Translation, ribosomal structure and biogenesis "	"BOP1NT (NUC169) domain;; WD domain, G-beta repeat"	Ribosome biogenesis protein bop1 {ECO:0000255|HAMAP-Rule:MF_03027} GN=bop1 OS=Danio rerio (Zebrafish) PE=2 SV=1	ribosome biogenesis protein bop1 [Danio rerio]
[truncated: 1,135,253 more chars]
